# Supplementary material for: Identification of 5 novel genes methylated in breast and other epithelial cancers
Source: Mol Cancer. 2010 Mar 5;9:51. doi: 10.1186/1476-4598-9-51 (PMC2841122; doi:10.1186/1476-4598-9-51)
Supplement: Additional file 1 — High Stringency Gene List. This file shows all the genes which fulfilled the highest stringency criteria, 1 or more promoter probes scoring greater than 10 in 4 or more cell lines. [file 1476-4598-9-51-S1.XLS]

## Sheet: High Stringency Gene List
		Probe	Gene	Systematic	Description	No. of Cell	Average Top Probe	Accessions
		Name	Name	Name		Lines (n=5)	Score (5 cell line)
	1	A_17_P01432357	EN1	chr2:119324162-119324221	PROMOTER	5	836.596	ref|NM_001426|ref|EN1:-1962|mgc|BC111840:-2970|ens|ENST00000295206:-1962
	2	A_17_P11375337	SIM2	chr21:036990235-036990291	PROMOTER	5	645.914	ref|NM_005069|ref|SIM2:-3597|ref|NM_009586:-3597
	3	A_17_P03715906	IRX4	chr5:001938859-001938914	PROMOTER	5	510.575	ref|NM_016358|ref|IRX4:-3006|mgc|BC110912:-3118
	4	A_17_P10356371	DLX4	chr17:045397823-045397867	PROMOTER	5	500.303	ref|NM_138281|ref|DLX4:-3717|ref|NM_001934:-7283|mgc|BC016145:-3715|ens|ENST00000349695:673
	5	A_17_P09292083	NID2	chr14:051606531-051606590	PROMOTER	4	486.301	ref|NM_007361|ref|NID2:-864|ref|NM_016039:80618|mgc|BC035608:-1044
	6	A_17_P08115990	BARX2	chr11:128749545-128749604	PROMOTER	4	451.125	ref|NM_003658|ref|BARX2:-1470|mgc|BC111432:-1547
	7	A_17_P04506733	FOXF2	chr6:001330198-001330242	PROMOTER	5	414.409	ref|NM_001452|ref|FOXF2:-4847|ens|ENST00000259806:-4847
	8	A_17_P08627356	TBX5	chr12:113330972-113331031	PROMOTER	5	404.08	ref|NM_080717|ref|TBX5:-371|ref|NM_080718:-4915|ref|NM_181486:-2729|ref|NM_000192:-371|ens|ENST00000334280:-2475
	9	A_17_P16152775	DMRT2	chr9:001035959-001036013	PROMOTER	5	393.989	ref|NM_006557|ref|DMRT2:-5627|ref|NM_181872:-5627|ens|ENST00000382251:-4368
	10	A_17_P09227079	TITF1	chr14:036061931-036061982	PROMOTER	5	367.377	ref|NM_001079668|ref|TITF1:-2789|ref|NM_003317:-3302|ens|ENST00000334440:1368
	11	A_17_P09486506	GSC	chr14:094309235-094309279	PROMOTER	5	366.092	ref|NM_173849|ref|GSC:-3005|mgc|BC063580:-3103
	12	A_17_P06022980	EBF2	chr8:025965385-025965440	PROMOTER	5	345.607	ref|NM_022659|ref|EBF2:-7103|ens|ENST00000380737:679312
	13	A_17_P07432285	TD1	chr10:102886253-102886301	PROMOTER	5	332.423	ref|NM_001085398|ref|TD1:-5384|ref|NM_005521:6026
	14	A_17_P05377725	HOXA3	chr7:027128948-027129007	PROMOTER	5	329.007	ref|NM_030661|ref|HOXA3:-3238|ref|NM_153632:-8836|ref|NM_153631:4187|ens|ENST00000297027:7486|mgc|BC015180:-3238
	15	A_17_P02862318	FGF12	chr3:193609142-193609201	PROMOTER	5	323.496	ref|NM_021032|ref|FGF12:-465|ens|ENST00000264730:361
	16	A_17_P15582965	CDKL2	chr4:076774991-076775044	PROMOTER	4	316.163	ref|NM_003948|ref|CDKL2:-272|mgc|BC093646:-748
	17	A_17_P00247030	FOXD3	chr1:063558855-063558899	PROMOTER	5	308.981	ref|NM_012183|ref|FOXD3:-2440|ens|ENST00000335469:-2440
	18	A_17_P06542209	DMRT3	chr9:000960700-000960744	PROMOTER	5	298.594	ref|NM_021240|ref|DMRT3:-6241|ref|NM_021951:129033|mgc|BC113584:-6245
	19	A_17_P05377907	HOXA5	chr7:027150867-027150926	PROMOTER	5	295.759	ref|NM_019102|ref|HOXA5:-1084|ref|NM_024014:2997|mgc|BC013682:-1097
	20	A_17_P09227361	NKX2-8	chr14:036122638-036122693	PROMOTER	5	276.375	ref|NM_014360|ref|NKX2-8:-1128|mgc|BC041090:-1128
	21	A_17_P04471777	NKX2-5	chr5:172596396-172596446	PROMOTER	5	246.368	ref|NM_004387|ref|NKX2-5:-1553|mgc|BC025711:-1622
	22	A_17_P03629367	HAND2	chr4:174689199-174689245	PROMOTER	5	237.124	ref|NM_021973|ref|HAND2:-1269|mgc|BC122524:-5350|mgc|BC101406:-2117
	23	A_17_P10350875	PRAC	chr17:044156101-044156148	PROMOTER	5	233.557	ref|NM_032391|ref|PRAC:-1243|ref|NM_006361:4986|mgc|BC030950:-1245
	24	A_17_P02196089	CCK	chr3:042282341-042282385	PROMOTER	5	233.335	ref|NM_000729|ref|CCK:-964|mgc|BC008283:-1920|mgc|BC111026:303
	25	A_17_P06128602	SOX17	chr8:055528894-055528938	PROMOTER	4	221.577	ref|NM_022454|ref|SOX17:-4131|mgc|BC140307:-4333
	26	A_17_P07539316	HMX2	chr10:124895646-124895692	PROMOTER	5	215.487	ref|NM_005519|ref|HMX2:-1958|ref|NM_001007793:-8190|mgc|BC132758:-2148|ens|ENST00000338905:10113
	27	A_17_P10536999	RAB12	chr18:008599008-008599066	PROMOTER	5	214.523	ref|NM_001025300|ref|RAB12:-405|ens|ENST00000329286:-397
	28	A_17_P05377578	HOXA2	chr7:027109995-027110043	PROMOTER	5	212.785	ref|NM_006735|ref|HOXA2:-1100|ref|NM_153620:-7869|ref|NM_153632:10122|mgc|BC130571:-1346
	29	A_17_P00100559	CCDC21	chr1:026424753-026424799	PROMOTER	5	212.026	ref|NM_022778|ref|CCDC21:-8503|mgc|BC064528:-8503
	30	A_17_P02770984	GHSR	chr3:173650117-173650167	PROMOTER	5	211.616	ref|NM_004122|ref|GHSR:-1245|ref|NM_198407:-1245|ens|ENST00000366448:-841
	31	A_17_P07731860	PAX6	chr11:031798609-031798653	PROMOTER	5	208.391	ref|NM_001604|ref|PAX6:-9176|ref|NM_000280:-9197|ens|ENST00000379129:-2546
	32	A_17_P10359117	CACNA1G	chr17:045991288-045991340	PROMOTER	4	207.705	ref|NM_018896|ref|CACNA1G:-2133|ref|NM_198376:-2133|ref|NM_022827:11754
	33	A_17_P17166275	ZNF132	chr19:063643415-063643459	PROMOTER	4	204.647	ref|NM_003433|ref|ZNF132:-36|ens|ENST00000354635:23317|ens|ENST00000253024:89549|mgc|BC109107:-242
	34	A_17_P00371119	BARHL2	chr1:090965322-090965366	PROMOTER	5	198.738	ref|NM_020063|ref|BARHL2:-9962|mgc|BC126439:-9978
	35	A_17_P04327369	PCDHGB4	chr5:140747497-140747552	PROMOTER	5	189.68	ref|NM_003736|ref|PCDHGB4:-111|ref|NM_014004:-4142|ref|NM_032098:-111|ref|NM_032087:4874|ref|NM_018919:13690|ref|NM_018924:17379|ref|NM_018918:23443|ref|NM_018923:27638
	36	A_17_P08238638	ABCC9	chr12:021986684-021986733	PROMOTER	5	187.861	ref|NM_020298|ref|ABCC9:-5813|ref|NM_005691:-5813|ens|ENST00000326684:-1274
	37	A_17_P06839451	FOXE1	chr9:099650460-099650516	PROMOTER	4	182.441	ref|NM_004473|ref|FOXE1:-4869|ens|ENST00000313408:-5022
	38	A_17_P01981259	GBX2	chr2:236745189-236745246	PROMOTER	5	181.518	ref|NM_001485|ref|GBX2:-3826|ens|ENST00000306318:-3826
	39	A_17_P05414749	TBX20	chr7:035267987-035268031	PROMOTER	4	179.97	ref|NM_020417|ref|TBX20:-8242|ref|NM_001077653:-8242
	40	A_17_P11127028	VSX1	chr20:025011723-025011782	PROMOTER	5	179.414	ref|NM_199425|ref|VSX1:-985|ref|NM_014588:-985
	41	A_17_P09141935	SOX1	chr13:111760308-111760354	PROMOTER	5	178.239	ref|NM_005986|ref|SOX1:-9582|ens|ENST00000375709:-9632|ens|ENST00000363202:5939
	42	A_17_P01077838	LBH	chr2:030307042-030307088	PROMOTER	5	174.077	ref|NM_030915|ref|LBH:-835|mgc|BC126434:-863
	43	A_17_P04632058	ZKSCAN4-C6orf194	chr6:028334899-028334952	DIVERGENT_PROMOTER	5	173.648	ref|NM_019110|ref|NM_001007531|ref|ZKSCAN4:-6944|ref|C6orf194:-151|ref|NM_001023560:-7946|mgc|BC038240:-198|mgc|BC014031:-6944
	44	A_17_P08330999	SLC38A4	chr12:045511388-045511446	PROMOTER	4	172.938	ref|NM_018018|ref|SLC38A4:-5415|ens|ENST00000266579:-5411
	45	A_17_P16995123	CHAD	chr17:045901497-045901541	PROMOTER	5	172.286	ref|NM_001267|ref|CHAD:-197|ref|NM_025149:42922|mgc|BC036360:-295
	46	A_17_P16392377	BUB3	chr10:124901023-124901070	PROMOTER	5	167.108	ref|NM_001007793|ref|BUB3:-2813|ref|NM_004725:-2813|ref|NM_005519:3419
	47	A_17_P00120926	PTP4A2	chr1:032183113-032183164	PROMOTER	5	166.275	ref|NM_080392|ref|PTP4A2:-6563|ref|NM_080391:-6563
	48	A_17_P11104477	INSM1	chr20:020294171-020294230	PROMOTER	5	160.731	ref|NM_002196|ref|INSM1:-2564|ref|NM_015585:313005|ens|ENST00000310227:-2564|ens|ENST00000377289:140096|ens|ENST00000377297:280095
	49	A_17_P04325027	PCDHA11	chr5:140222623-140222669	PROMOTER	5	159.612	ref|NM_018902|ref|PCDHA11:-5368|ref|NM_031861:-5368|ref|NM_031859:6829|ref|NM_031857:15106|ref|NM_018911:21556|ref|NM_018910:28494|ref|NM_018909:34813|ref|NM_018908:41102
	50	A_17_P10350949	HOXB13	chr17:044165947-044166006	PROMOTER	4	158.853	ref|NM_006361|ref|HOXB13:-4866|mgc|BC007092:-4936
	51	A_17_P08596277	RFX4	chr12:105498750-105498794	PROMOTER	4	158.337	ref|NM_213594|ref|RFX4:-2390|ens|ENST00000357881:-2390
	52	A_17_P02716923	TRIM59	chr3:161650924-161650968	PROMOTER	5	147.553	ref|NM_173084|ref|TRIM59:-626|mgc|BC109259:-639
	53	A_17_P04405793	EBF1	chr5:158464953-158465003	PROMOTER	4	144.1	ref|NM_024007|ref|EBF1:-5631|ens|ENST00000377536:6310|mgc|BC041178:-5701
	54	A_17_P07322649	ZNF503	chr10:076836535-076836588	PROMOTER	5	143.957	ref|NM_032772|ref|ZNF503:-5130|ref|NM_001013696:11132|ens|ENST00000372505:3744|ens|ENST00000372509:5799|mgc|BC013011:-5269
	55	A_17_P00302233	MSH4	chr1:076035068-076035114	PROMOTER	4	143.809	ref|NM_002440|ref|MSH4:-126|mgc|BC033030:-63|mirna|U45B:7342|mirna|U45A:8930
	56	A_17_P04970861	NR2E1	chr6:108592513-108592563	PROMOTER	4	142.647	ref|NM_003269|ref|NR2E1:-1416|ens|ENST00000368983:-3381|mgc|BC028031:-1919
	57	A_17_P07858624	CCND1	chr11:069161824-069161868	PROMOTER	4	139.951	ref|NM_053056|ref|CCND1:-3207|mgc|BC023620:-3280
	58	A_17_P11010506	ZNF671	chr19:062930878-062930926	PROMOTER	4	134.157	ref|NM_024833|ref|ZNF671:-107|mgc|BC025728:-148
	59	A_17_P05958568	GATA4	chr8:011595682-011595741	PROMOTER	4	134.123	ref|NM_002052|ref|GATA4:-3450|mgc|BC105108:-7441|ens|ENST00000259090:-3450
	60	A_17_P09740997	TLE3	chr15:068180002-068180048	PROMOTER	4	133.525	ref|NM_005078|ref|TLE3:-3813|mgc|BC041831:-4028|mgc|BC043247:-2715
	61	A_17_P08978688	POU4F1	chr13:078079600-078079651	PROMOTER	5	128.548	ref|NM_006237|ref|POU4F1:-3929|ref|NM_024546:51690|ens|ENST00000377208:-3929
	62	A_17_P04956089	LIN28B	chr6:105507898-105507950	PROMOTER	4	127.433	ref|NM_001004317|ref|LIN28B:-3691|ens|ENST00000345080:-3691
	63	A_17_P11502698	CBX6	chr22:037598992-037599036	PROMOTER	5	125.454	ref|NM_014292|ref|CBX6:-810|mgc|BC064900:-862
	64	A_17_P15754380	HAND1	chr5:153842451-153842501	PROMOTER	4	124.365	ref|NM_004821|ref|HAND1:-4459|mgc|BC021190:-4490
	65	A_17_P08378433	GEFT	chr12:056290473-056290517	PROMOTER	5	123.639	ref|NM_133483|ref|GEFT:-989|ref|NM_133489:-9464|ref|NM_182947:-989|ref|NM_178502:5625|ref|NM_024779:19172|ens|ENST00000300189:128
	66	A_17_P07432711	LBX1	chr10:102986147-102986205	PROMOTER	5	118.317	ref|NM_006562|ref|LBX1:-7469|mgc|BC069156:-7469
	67	A_17_P05501986	EGFR	chr7:055053802-055053856	PROMOTER	5	117.376	ref|NM_005228|ref|EGFR:-389|ref|NM_201282:-389
	68	A_17_P03685481	HELT	chr4:186174243-186174287	PROMOTER	5	115.688	ref|NM_001029887|ref|HELT:-2811|ens|ENST00000338875:-2811
	69	A_17_P07406035	PDLIM1	chr10:097045210-097045260	PROMOTER	4	115.003	ref|NM_020992|ref|PDLIM1:-4464|mgc|BC018755:-4549
	70	A_17_P09227787	PAX9	chr14:036197711-036197755	PROMOTER	5	114.107	ref|NM_006194|ref|PAX9:-2922|mgc|BC001159:-3123|mgc|BC008699:2846|ens|ENST00000344665:11688
	71	A_17_P06137340	PENK	chr8:057521511-057521555	PROMOTER	4	113.905	ref|NM_006211|ref|PENK:-390|mgc|BC032505:-390
	72	A_17_P04327074	PCDHGA3	chr5:140703684-140703740	PROMOTER	5	111.374	ref|NM_018916|ref|PCDHGA3:-72|ref|NM_018922:-6299|ref|NM_032011:-72|ref|NM_032009:5175|ref|NM_018912:13277
	73	A_17_P10844109	SALL3	chr18:074838317-074838367	PROMOTER	5	109.949	ref|NM_171999|ref|SALL3:-2920|ens|ENST00000299466:-2920
	74	A_17_P10892341	PKN1	chr19:014403711-014403770	PROMOTER	4	108.637	ref|NM_002741|ref|PKN1:-1425|ref|NM_213560:-8345|mgc|BC040061:-1428
	75	A_17_P01144188	SIX3	chr2:045013603-045013647	PROMOTER	5	107.898	ref|NM_005413|ref|SIX3:-8915|ens|ENST00000260653:-8739
	76	A_17_P08740983	PDX1	chr13:027389600-027389645	PROMOTER	5	107.172	ref|NM_000209|ref|PDX1:-2534|mgc|BC111592:-2651
	77	A_17_P05953465	SOX7	chr8:010627804-010627861	PROMOTER	4	105.634	ref|NM_031439|ref|SOX7:-2400|mgc|BC071947:-2412
	78	A_17_P10726944	TCF4	chr18:051408312-051408371	PROMOTER	4	104.544	ref|NM_003199|ref|TCF4:-1483|ref|NM_001083962:-1483|mgc|BC125084:-2975
	79	A_17_P16791422	ONECUT1	chr15:050871053-050871098	PROMOTER	5	103.443	ref|NM_004498|ref|ONECUT1:-1574|ens|ENST00000305901:-1574
	80	A_17_P10552595	CIDEA	chr18:012244468-012244512	PROMOTER	5	103.401	ref|NM_198289|ref|CIDEA:-297|ref|NM_001279:121
	81	A_17_P04625327	HIST1H3E	chr6:026333291-026333350	PROMOTER	4	103.311	ref|NM_003532|ref|HIST1H3E:-41|ref|NM_021052:8194|ref|NM_003518:-8469|ref|NM_005320:9875|mgc|BC052981:844
	82	A_17_P09313589	OTX2	chr14:056346176-056346229	PROMOTER	5	100.848	ref|NM_172337|ref|OTX2:-4104|ref|NM_021728:735
	83	A_17_P07833733	CHRM1	chr11:062451392-062451440	PROMOTER	5	100.823	ref|NM_000738|ref|CHRM1:-5828|mgc|BC007740:-6107|ens|ENST00000350632:8861
	84	A_17_P09330100	SIX6	chr14:060043609-060043653	PROMOTER	5	100.403	ref|NM_007374|ref|SIX6:-2143|mgc|BC069413:-2155
	85	A_17_P04327331	PCDHGA7	chr5:140742524-140742569	PROMOTER	5	100.029	ref|NM_018920|ref|PCDHGA7:-104|ref|NM_014004:-9120|ref|NM_003736:-5089|ref|NM_032087:-104|ref|NM_032086:8712|ref|NM_018924:12401|ref|NM_018918:18465|ref|NM_018923:22660
	86	A_17_P07927585	ME3	chr11:086061282-086061326	PROMOTER	4	99.1981	ref|NM_006680|ref|ME3:-229|ref|NM_001014811:-416
	87	A_17_P00574127	TADA1L	chr1:165120176-165120221	PROMOTER	5	99.0098	ref|NM_053053|ref|TADA1L:-8095|mgc|BC015401:-8095
	88	A_17_P10940206	CEBPA	chr19:038486768-038486812	PROMOTER	5	98.626	ref|NM_004364|ref|CEBPA:-1630|ens|ENST00000320232:1174|ens|ENST00000328368:-1746
	89	A_17_P05646435	GPC2-STAG3	chr7:099613450-099613494	DIVERGENT_PROMOTER	5	92.977	ref|NM_152742|ref|NM_012447|ref|GPC2:-546|ref|STAG3:-1|ref|NM_024637:-9163|mgc|BC146806:-4|mgc|BC027972:-546
	90	A_17_P04325157	PCDHA13	chr5:140241977-140242035	PROMOTER	4	90.8818	ref|NM_018904|ref|PCDHA13:-31|ref|NM_031865:-31|ref|NM_031864:6892|ref|NM_018902:13992|ref|NM_018901:26189|ref|NM_031857:34466|ref|NM_018911:40916|ref|NM_018910:47854
	91	A_17_P03539715	SFRP2	chr4:154933182-154933241	PROMOTER	4	90.4007	ref|NM_003013|ref|SFRP2:-3533|mgc|BC008666:-3553
	92	A_17_P06123242	NPBWR1	chr8:054014637-054014696	PROMOTER	4	90.3865	ref|NM_005285|ref|NPBWR1:-354|mgc|BC069117:-354|ens|ENST00000331251:1121
	93	A_17_P09691667	FOXB1	chr15:058083339-058083393	PROMOTER	4	90.3342	ref|NM_012182|ref|FOXB1:-346|mgc|BC113710:-1025
	94	A_17_P06752551	FOXB2	chr9:078819255-078819314	PROMOTER	5	87.2569	ref|NM_001013735|ref|FOXB2:-5106|ens|ENST00000376708:-5106
	95	A_17_P00729461	NAV1	chr1:199883708-199883755	PROMOTER	4	85.4109	ref|NM_020443|ref|NAV1:-341|ens|ENST00000295624:-341|ens|ENST00000367302:24508
	96	A_17_P00489920	TBX15	chr1:119337255-119337299	PROMOTER	4	82.9362	ref|NM_152380|ref|TBX15:-3575|ens|ENST00000369431:-5336|mgc|BC122553:-3757
	97	A_17_P00101157	AIM1L	chr1:026559749-026559793	PROMOTER	5	81.8207	ref|NM_017977|ref|AIM1L:-6563|ref|NM_173574:12082|ens|ENST00000327252:-6563
	98	A_17_P07424811	NKX2-3	chr10:101279919-101279968	PROMOTER	5	81.7479	ref|NM_145285|ref|NKX2-3:-2736|mgc|BC025788:-2756
	99	A_17_P17106728	ZNF560	chr19:009470275-009470319	PROMOTER	5	81.189	ref|NM_152476|ref|ZNF560:-18|mgc|BC141584:312841|mgc|BC101040:-53
	100	A_17_P15358324	HOXD10	chr2:176685585-176685629	PROMOTER	4	79.9705	ref|NM_002148|ref|HOXD10:-4130|ref|NM_014213:-9726|ref|NM_021192:5278|mgc|BC074760:-4151
	101	A_17_P07799953	PACSIN3	chr11:047165175-047165227	PROMOTER	4	79.9046	ref|NM_016223|ref|PACSIN3:-667|mgc|BC007914:-686
	102	A_17_P07396283	HHEX	chr10:094438777-094438824	PROMOTER	4	79.4124	ref|NM_002729|ref|HHEX:-860|mgc|BC050638:-920
	103	A_17_P11009850	ZNF416-ZIK1	chr19:062786935-062786979	DIVERGENT_PROMOTER	4	78.2494	ref|NM_017879|ref|NM_001010879|ref|ZNF416:-4902|ref|ZIK1:-482|mgc|BC103957:-482|mgc|BC000130:-4902
	104	A_17_P10350449	HOXB8	chr17:044052345-044052398	PROMOTER	4	77.4389	ref|NM_024016|ref|HOXB8:-5071|ref|NM_004502:-8989|ref|NM_024017:6463|mgc|BC141560:-5306
	105	A_17_P04630361	HIST1H3J	chr6:027966601-027966660	PROMOTER	4	75.6406	ref|NM_003535|ref|HIST1H3J:-81|ref|NM_003527:-2551|ref|NM_003514:2312|mgc|BC111921:-81|ens|ENST00000364464:6692
	106	A_17_P11230946	TFAP2C	chr20:054635155-054635199	PROMOTER	4	75.5591	ref|NM_003222|ref|TFAP2C:-2587|mgc|BC035664:-2628
	107	A_17_P00023082	ICMT-HES3	chr1:006224560-006224619	DIVERGENT_PROMOTER	5	75.3224	ref|NM_012405|ref|NM_001024598|ref|ICMT:-5958|ref|HES3:-2259|ref|NM_207370:19033|ens|ENST00000308142:-1642|ens|ENST00000377893:13071|mgc|BC030279:4132|mgc|BC028168:-6002
	108	A_17_P15475328	WDR52	chr3:114643134-114643178	PROMOTER	4	74.7521	ref|NM_018338|ref|WDR52:-126|ref|NM_144718:73537|mgc|BC101582:-147
	109	A_17_P10862199	U37	chr19:003934229-003934278	PROMOTER	5	73.9333	mirna|U37|mirna|U37:-683|ens|ENST00000351437:-683|ref|NM_001961:2208
	110	A_17_P01695317	HOXD8	chr2:176697833-176697892	PROMOTER	5	73.9235	ref|NM_019558|ref|HOXD8:-4860|ref|NM_014213:2529|ref|NM_002148:8125|mgc|BC090853:-5024|ens|ENST00000313266:4877
	111	A_17_P15920345	EVX1	chr7:027245650-027245694	PROMOTER	5	72.9951	ref|NM_001989|ref|EVX1:-3016|ens|ENST00000222761:-3273
	112	A_17_P00299433	LHX8	chr1:075363314-075363367	PROMOTER	4	72.7282	ref|NM_001001933|ref|LHX8:-3366|ens|ENST00000356261:-9814|mgc|BC040321:-3369
	113	A_17_P06110445	SNTG1	chr8:050985264-050985312	PROMOTER	4	72.3964	ref|NM_018967|ref|SNTG1:-1861
	114	A_17_P09767148	ISL2	chr15:074414745-074414789	PROMOTER	5	71.9802	ref|NM_145805|ref|ISL2:-1434|mgc|BC011967:-1446
	115	A_17_P09792523	CPEB1	chr15:081114628-081114686	PROMOTER	4	71.6935	ref|NM_030594|ref|CPEB1:-874|mgc|BC050629:-874
	116	A_17_P08362471	HOXC8	chr12:052685570-052685629	PROMOTER	5	71.6672	ref|NM_022658|ref|HOXC8:-3557|ref|NM_006897:5456|mgc|BC053898:-3557|ens|ENST00000303450:10040
	117	A_17_P05880307	DPP6	chr7:153215050-153215094	PROMOTER	4	71.3065	ref|NM_001039350|ref|DPP6:-279
	118	A_17_P16082839	DUSP4	chr8:029263392-029263437	PROMOTER	5	71.3028	ref|NM_057158|ref|DUSP4:-1173|ref|NM_001394:690|ens|ENST00000240101:-1173
	119	A_17_P04757606	COL21A1	chr6:056220441-056220485	PROMOTER	4	70.7567	ref|NM_030820|ref|COL21A1:-126|mgc|BC126108:-271|ens|ENST00000370819:146388
	120	A_17_P05240312	T	chr6:166503036-166503084	PROMOTER	5	70.4947	ref|NM_003181|ref|T:-939|mgc|BC098425:-940
	121	A_17_P15251312	MEIS1	chr2:066506899-066506948	PROMOTER	4	70.1894	ref|NM_002398|ref|MEIS1:-9112|mgc|BC036511:-9273
	122	A_17_P09762745	RPP25	chr15:073038585-073038631	PROMOTER	5	68.685	ref|NM_017793|ref|RPP25:-1780|mgc|BC002497:-2462
	123	A_17_P04515708	TUBB2B	chr6:003176813-003176859	PROMOTER	4	67.466	ref|NM_178012|ref|TUBB2B:-3966|ens|ENST00000350739:6078|mgc|BC063610:-3966
	124	A_17_P07517828	PRLHR	chr10:120345135-120345179	PROMOTER	4	66.6011	ref|NM_004248|ref|PRLHR:-7|mgc|BC101490:-337
	125	A_17_P06352139	TM7SF4	chr8:105411543-105411594	PROMOTER	4	66.1463	ref|NM_030788|ref|TM7SF4:-9661|mgc|BC069349:-9661
	126	A_17_P11848666	PCDH19	chrX:099549877-099549926	PROMOTER	5	66.1349	ref|NM_020766|ref|PCDH19:-1093|ens|ENST00000373037:329
	127	A_17_P06870164	ABCA1	chr9:106730640-106730699	PROMOTER	4	66.022	ref|NM_005502|ref|ABCA1:-412|mgc|BC141816:-422
	128	A_17_P10462969	RAB37	chr17:070178711-070178770	PROMOTER	4	65.6886	ref|NM_175738|ref|RAB37:-124|mgc|BC040547:-127
	129	A_17_P00857542	TRIM67	chr1:229363496-229363555	PROMOTER	5	64.7102	ref|NM_001004342|ref|TRIM67:-1771|ens|ENST00000335575:-1813|ens|ENST00000366656:182051
	130	A_17_P00529561	CRABP2	chr1:154942970-154943014	PROMOTER	4	64.6197	ref|NM_001878|ref|CRABP2:-993|mgc|BC001109:-1007
	131	A_17_P05409739	BMPER	chr7:033910092-033910151	PROMOTER	4	63.2848	ref|NM_133468|ref|BMPER:-926|mgc|BC060868:-1578
	132	A_17_P02763168	SLC2A2	chr3:172229035-172229094	PROMOTER	4	61.5591	ref|NM_000340|ref|SLC2A2:-1602|ens|ENST00000382808:-9955|mgc|BC060041:-1861
	133	A_17_P10977626	CCDC8	chr19:051608720-051608764	PROMOTER	4	61.4509	ref|NM_032040|ref|CCDC8:-61|mgc|BC025243:-612
	134	A_17_P10211517	ALOX12	chr17:006839702-006839746	PROMOTER	4	61.3521	ref|NM_000697|ref|ALOX12:-403|mgc|BC069557:-404|ens|ENST00000363995:8213
	135	A_17_P02635536	PAQR9	chr3:144165959-144166018	PROMOTER	5	61.3449	ref|NM_198504|ref|PAQR9:-1120|mgc|BC118666:-1120
	136	A_17_P10031336	SLC6A2	chr16:054248005-054248049	PROMOTER	5	60.6585	ref|NM_001043|ref|SLC6A2:-29|ens|ENST00000219833:-29
	137	A_17_P06825081	BARX1	chr9:095762026-095762085	PROMOTER	5	59.46	ref|NM_021570|ref|BARX1:-4632|mgc|BC064363:-4581
	138	A_17_P07509893	VAX1	chr10:118890115-118890159	PROMOTER	5	58.6832	ref|NM_199131|ref|VAX1:-2335|mgc|BC101694:-2551
	139	A_17_P04638684	TRIM40	chr6:030203273-030203321	PROMOTER	5	58.48	ref|NM_138700|ref|TRIM40:-9191|mgc|BC060785:-8566
	140	A_17_P07786786	ALX4	chr11:044298030-044298077	PROMOTER	4	58.3159	ref|NM_021926|ref|ALX4:-9761|ens|ENST00000329255:-9858
	141	A_17_P17421048	SHOX	chrY:000501132-000501175	PROMOTER	4	58.0938	ref|NM_000451|ref|SHOX:-3925|ref|NM_006883:-3925
	142	A_17_P04327634	PCDHGA12	chr5:140787476-140787520	PROMOTER	5	57.0554	ref|NM_003735|ref|PCDHGA12:-2843|ref|NM_032094:-2843|ref|NM_032091:6778|ref|NM_018927:10033|ref|NM_018913:14572|ref|NM_018926:19545|ref|NM_018921:24795|ref|NM_018925:29620
	143	A_17_P10565441	GATA6	chr18:018000454-018000504	PROMOTER	4	56.4438	ref|NM_005257|ref|GATA6:-2934|ens|ENST00000269216:-2934
	144	A_17_P09761714	CYP1A1	chr15:072806266-072806318	PROMOTER	4	55.9265	ref|NM_000499|ref|CYP1A1:-1362|ens|ENST00000268062:-3801|mgc|BC023019:-1406
	145	A_17_P10878677	ZNF177	chr19:009334494-009334553	PROMOTER	4	55.8179	ref|NM_003451|ref|ZNF177:-172|mgc|BC141584:177067
	146	A_17_P09210416	NPAS3	chr14:032472278-032472322	PROMOTER	4	55.4285	ref|NM_022123|ref|NPAS3:-5909|ref|NM_173159:-5973
	147	A_17_P06310761	TP53INP1	chr8:096031583-096031627	PROMOTER	4	55.3768	ref|NM_033285|ref|TP53INP1:-838|mgc|BC074813:-9228|ens|ENST00000342697:-835
	148	A_17_P03347229	PITX2	chr4:111769654-111769708	PROMOTER	5	54.1184	ref|NM_000325|ref|PITX2:-5978|ref|NM_153426:8276|mgc|BC013998:-5978|ens|ENST00000354925:12885
	149	A_17_P01026174	OSR1	chr2:019424692-019424738	PROMOTER	4	53.0814	ref|NM_145260|ref|OSR1:-2862|mgc|BC025712:-2862
	150	A_17_P03335785	LEF1	chr4:109312434-109312491	PROMOTER	4	52.5563	ref|NM_016269|ref|LEF1:-3435|mgc|BC040559:-4068
	151	A_17_P15865938	OLIG3	chr6:137859963-137860009	PROMOTER	4	51.3338	ref|NM_175747|ref|OLIG3:-2762|mgc|BC051352:-2772
	152	A_17_P15659650	ADAMTS16	chr5:005192805-005192849	PROMOTER	4	51.3184	ref|NM_139056|ref|ADAMTS16:-615|mgc|BC140297:-753
	153	A_17_P10745263	RAX	chr18:055091952-055091996	PROMOTER	5	51.1957	ref|NM_013435|ref|RAX:-369|ens|ENST00000256852:-377
	154	A_17_P09232552	FOXA1	chr14:037137657-037137701	PROMOTER	4	50.3898	ref|NM_004496|ref|FOXA1:-3439|mgc|BC033890:-3690
	155	A_17_P16401933	NKX6-2	chr10:134452116-134452160	PROMOTER	4	50.3009	ref|NM_177400|ref|NKX6-2:-2611|ref|NM_005539:250796|mgc|BC101635:-2611
	156	A_17_P09798999	ZNF592	chr15:083092136-083092182	PROMOTER	4	49.8718	ref|NM_014630|ref|ZNF592:-662|mgc|BC094688:-710
	157	A_17_P11629046	RPS6KA3	chrX:020196278-020196322	PROMOTER	4	49.7194	ref|NM_004586|ref|RPS6KA3:-1629|mgc|BC096301:-1629
	158	A_17_P15747533	PCDHGB6	chr5:140767594-140767653	PROMOTER	5	49.525	ref|NM_018926|ref|PCDHGB6:-330|ref|NM_018927:-9842|ref|NM_018913:-5303|ref|NM_032100:-330|ref|NM_032089:4920|ref|NM_018925:9745|ref|NM_032088:15957|ref|NM_003736:19988
	159	A_17_P05378290	HOXA11	chr7:027198283-027198327	PROMOTER	5	49.1358	ref|NM_005523|ref|HOXA11:-6945|ref|NM_000522:7945|mgc|BC040948:-6945
	160	A_17_P16907773	CDH3	chr16:067234397-067234441	PROMOTER	5	47.4536	ref|NM_001793|ref|CDH3:-1857|mgc|BC014462:-1977
	161	A_17_P10035403	MT1B	chr16:055234782-055234826	PROMOTER	5	47.0049	ref|NM_005947|ref|MT1B:-8507|ref|NM_005946:4726|ref|NM_176870:10770|mgc|BC069421:-8512|mgc|BC130315:-313|ens|ENST00000379816:-5439
	162	A_17_P07190697	FXYD4	chr10:043177643-043177697	PROMOTER	4	46.7087	ref|NM_173160|ref|FXYD4:-9427|mgc|BC054876:-9425
	163	A_17_P04326655	PCDHB15	chr5:140601943-140601992	PROMOTER	5	46.701	ref|NM_018935|ref|PCDHB15:-3363|mgc|BC038797:-3197|ens|ENST00000274705:7846
	164	A_17_P10974407	CKM	chr19:050519039-050519083	PROMOTER	5	46.3356	ref|NM_001824|ref|CKM:-1087|mgc|BC007462:-1088|ens|ENST00000321418:9161
	165	A_17_P15211172	COLEC11	chr2:003620325-003620369	PROMOTER	4	46.2197	ref|NM_024027|ref|COLEC11:-164|ref|NM_199235:-164
	166	A_17_P11713349	BCOR	chrX:039851441-039851485	PROMOTER	4	45.7424	ref|NM_020926|ref|BCOR:-9863|ref|NM_017745:-9863|mgc|BC114220:70063
	167	A_17_P00096253	RUNX3	chr1:025131262-025131309	PROMOTER	5	45.4706	ref|NM_004350|ref|RUNX3:-1928|ref|NM_001031680:32803|ens|ENST00000308873:-2330
	168	A_17_P15504005	SHOX2	chr3:159303929-159303973	PROMOTER	5	44.8442	ref|NM_003030|ref|SHOX2:-431|ref|NM_006884:2679
	169	A_17_P04624467	HIST1H2BB-HIST1H3C	chr6:026152188-026152241	DIVERGENT_PROMOTER	4	44.7739	ref|NM_021062|ref|NM_003531|ref|HIST1H2BB:-350|ref|HIST1H3C:-1403|mgc|BC127610:-1403|mgc|BC096728:-350|ens|ENST00000358910:22329
	170	A_17_P03881105	EGFLAM	chr5:038293528-038293572	PROMOTER	4	44.5708	ref|NM_152403|ref|EGFLAM:-739|mgc|BC063822:-876
	171	A_17_P05378402	HOXA13	chr7:027211864-027211923	PROMOTER	5	44.3078	ref|NM_000522|ref|HOXA13:-5643|mgc|BC075791:-5643
	172	A_17_P04327210	PCDHGA5	chr5:140724058-140724102	PROMOTER	5	44.1856	ref|NM_018918|ref|PCDHGA5:-1|ref|NM_018919:-9754|ref|NM_018924:-6065|ref|NM_032054:-1|ref|NM_032096:4194|ref|NM_018917:9129|ref|NM_018922:14069|ref|NM_018916:20296
	173	A_17_P05011575	VGLL2	chr6:117691542-117691586	PROMOTER	4	43.534	ref|NM_153453|ref|VGLL2:-1849|ref|NM_182645:-1865
	174	A_17_P08361994	HOXC12	chr12:052630142-052630192	PROMOTER	4	43.125	ref|NM_173860|ref|HOXC12:-4813|ref|NM_017410:11325|ens|ENST00000243103:-4813
	175	A_17_P10010081	SALL1	chr16:049746252-049746296	PROMOTER	5	42.9399	ref|NM_002968|ref|SALL1:-3590|ens|ENST00000251020:-3621
	176	A_17_P16879057	ZNF764	chr16:030480317-030480361	PROMOTER	4	42.5637	ref|NM_033410|ref|ZNF764:-3254|ref|NM_001024683:10890|mgc|BC008821:-3254
	177	A_17_P04865551	TBX18	chr6:085539442-085539486	PROMOTER	5	41.7303	ref|NM_001080508|ref|TBX18:-8846|mgc|BC132715:-8791
	178	A_17_P17192222	MAFB	chr20:038752812-038752856	PROMOTER	5	40.9433	ref|NM_005461|ref|MAFB:-1544|mgc|BC028098:-1909
	179	A_17_P05092394	SGK	chr6:134539389-134539433	PROMOTER	5	40.4362	ref|NM_005627|ref|SGK:-1716|mgc|BC001263:-1731
	180	A_17_P09776663	ADAMTS7	chr15:076891365-076891409	PROMOTER	4	39.9624	ref|NM_014272|ref|ADAMTS7:-559|mgc|BC061631:-559
	181	A_17_P04935957	SIM1	chr6:101022497-101022556	PROMOTER	5	39.2726	ref|NM_005068|ref|SIM1:-4254|mgc|BC111931:-4457
	182	A_17_P17013474	SOX9	chr17:067623883-067623931	PROMOTER	4	38.5304	ref|NM_000346|ref|SOX9:-4848|mgc|BC007951:-4991
	183	A_17_P16899472	MT1A	chr16:055229819-055229863	PROMOTER	5	38.2916	ref|NM_005946|ref|MT1A:-237|ref|NM_176870:5807|mgc|BC130315:-5276|mgc|BC029475:-240
	184	A_17_P07199714	SYT15	chr10:046391257-046391303	PROMOTER	5	38.2037	ref|NM_031912|ref|SYT15:-673|ref|NM_181519:-673|ens|ENST00000374328:-2621
	185	A_17_P10858741	ZNF556	chr19:002810253-002810297	PROMOTER	4	38.178	ref|NM_024967|ref|ZNF556:-8057|ref|NM_152791:17794|mgc|BC009374:-8077
	186	A_17_P17133973	ZBTB32	chr19:040887064-040887108	PROMOTER	5	37.7375	ref|NM_014383|ref|ZBTB32:-8583|mgc|BC017700:-9088
	187	A_17_P00523054	EFNA3	chr1:153309976-153310020	PROMOTER	4	37.0521	ref|NM_004952|ref|EFNA3:-7973|ref|NM_182690:7162|ref|NM_207197:19613|mgc|BC110406:-7983
	188	A_17_P01730453	FRZB	chr2:183440000-183440049	PROMOTER	4	36.8518	ref|NM_001463|ref|FRZB:-281|ens|ENST00000346289:-6789|mgc|BC027855:-429
	189	A_17_P08725698	PARP4	chr13:023985096-023985155	PROMOTER	5	36.7615	ref|NM_006437|ref|PARP4:-177|ens|ENST00000381989:-177
	190	A_17_P00181983	FOXD2	chr1:047671802-047671846	PROMOTER	5	36.7163	ref|NM_004474|ref|FOXD2:-2451|ens|ENST00000334793:-2451
	191	A_17_P07429883	PAX2	chr10:102487050-102487099	PROMOTER	4	36.1751	ref|NM_000278|ref|PAX2:-8247|ref|NM_003987:-8247
	192	A_17_P05745549	FEZF1	chr7:121737419-121737478	PROMOTER	5	36.0525	ref|NM_001024613|ref|FEZF1:-5613|mgc|BC127714:-5659
	193	A_17_P00470049	SYT6	chr1:114498729-114498788	PROMOTER	4	35.8069	ref|NM_205848|ref|SYT6:-763|ens|ENST00000369546:-2173|mgc|BC044948:-763
	194	A_17_P11323541	GABPA	chr21:026029451-026029496	PROMOTER	4	35.6766	ref|NM_002040|ref|GABPA:-96|ref|NM_001003696:363|mgc|BC035031:-92
	195	A_17_P08740463	GSH1	chr13:027261690-027261742	PROMOTER	4	34.8931	ref|NM_145657|ref|GSH1:-3063|ens|ENST00000302945:-3063
	196	A_17_P15318259	CNTNAP5	chr2:124498611-124498655	PROMOTER	5	34.4218	ref|NM_130773|ref|CNTNAP5:-700|ref|NM_138996:-700
	197	A_17_P08728617	NUPL1	chr13:024773519-024773578	PROMOTER	4	34.3729	ref|NM_001008564|ref|NUPL1:-117|ref|NM_001008565:-117
	198	A_17_P11514306	NAGA-FAM109B	chr22:040799884-040799928	DIVERGENT_PROMOTER	4	34.3438	ref|NM_000262|ref|NM_001002034|ref|NAGA:-3187|ref|FAM109B:-294|ref|NM_033318:-5738|mgc|BC104176:-1629|mgc|BC000095:-3578|ens|ENST00000321753:-294|ens|ENST00000348202:2205
	199	A_17_P10880929	ICAM4	chr19:010258491-010258538	PROMOTER	4	34.2627	ref|NM_001039132|ref|ICAM4:-135|ref|NM_003259:-3140|ref|NM_001544:-135|ref|NM_000201:15736
	200	A_17_P17244682	COL6A1	chr21:046216961-046217005	PROMOTER	4	34.1406	ref|NM_001848|ref|COL6A1:-9107|mgc|BC052575:-9127
	201	A_17_P02288225	FEZF2	chr3:062334646-062334701	PROMOTER	4	33.6513	ref|NM_018008|ref|FEZF2:-612|mgc|BC022464:-612
	202	A_17_P16492369	SESN3	chr11:094605171-094605215	PROMOTER	4	33.4159	ref|NM_144665|ref|SESN3:-1299|mgc|BC017296:-1335
	203	A_17_P04552001	GCM2-NO145	chr6:010990850-010990894	DIVERGENT_PROMOTER	4	33.4109	ref|NM_004752|ref|NM_001040274|ref|GCM2:-788|ref|NO145:-4177|ens|ENST00000283141:-8853|ens|ENST00000341041:-4473|mgc|BC069603:-811
	204	A_17_P09717141	ANKDD1A	chr15:062984784-062984834	PROMOTER	5	33.1988	ref|NM_182703|ref|ANKDD1A:-6344
	205	A_17_P04327551	PCDHGB7	chr5:140777305-140777349	PROMOTER	5	33.0542	ref|NM_018927|ref|PCDHGB7:-138|ref|NM_018914:-3393|ref|NM_032101:-138|ref|NM_032090:4401|ref|NM_018926:9374|ref|NM_018921:14624|ref|NM_018925:19449|ref|NM_032088:25661
	206	A_17_P00350299	COL24A1	chr1:086394736-086394792	PROMOTER	4	32.89	ref|NM_152890|ref|COL24A1:-55|mgc|BC113654:-58
	207	A_17_P04032667	OTP	chr5:076970957-076971001	PROMOTER	5	32.8467	ref|NM_032109|ref|OTP:-701|mgc|BC001800:-701
	208	A_17_P10170656	FOXC2	chr16:085157085-085157133	PROMOTER	5	32.685	ref|NM_005251|ref|FOXC2:-1333|mgc|BC111589:-1332|ens|ENST00000301007:10683|ens|ENST00000360900:400
	209	A_17_P08703144	GOLGA3	chr12:131924571-131924617	PROMOTER	4	31.9446	ref|NM_005895|ref|GOLGA3:-9233|ref|NM_018223:49663|mgc|BC142658:-9095|ens|ENST00000376580:-1134
	210	A_17_P07725690	MPPED2	chr11:030562310-030562356	PROMOTER	4	29.2178	ref|NM_001584|ref|MPPED2:-3717|mgc|BC031582:2780
	211	A_17_P08702161	P2RX2	chr12:131697163-131697207	PROMOTER	4	28.7024	ref|NM_012226|ref|P2RX2:-8290|ref|NM_016318:-8290|ens|ENST00000376608:-5707
	212	A_17_P06447349	RNF139	chr8:125555865-125555924	PROMOTER	4	28.4649	ref|NM_007218|ref|RNF139:-294|mgc|BC064636:-427
	213	A_17_P06136015	MOS	chr8:057192711-057192763	PROMOTER	4	28.1827	ref|NM_005372|ref|MOS:-3642|mgc|BC069569:-3642
	214	A_17_P16237616	EDG3	chr9:090795643-090795687	PROMOTER	5	27.9836	ref|NM_005226|ref|EDG3:-516|ref|NM_001001938:3|ens|ENST00000375848:-2947
	215	A_17_P00261472	SGIP1	chr1:066771326-066771378	PROMOTER	4	27.6889	ref|NM_032291|ref|SGIP1:-1060|mgc|BC040516:-301
	216	A_17_P10485598	CBX8	chr17:075388082-075388134	PROMOTER	4	27.5378	ref|NM_020649|ref|CBX8:-2623|mgc|BC008937:-2701
	217	A_17_P04373990	G3BP1	chr5:151130455-151130503	PROMOTER	4	27.4209	ref|NM_005754|ref|G3BP1:-1189|ref|NM_198395:-1189
	218	A_17_P05722400	ASZ1	chr7:116854930-116854974	PROMOTER	4	27.0735	ref|NM_130768|ref|ASZ1:-173|mgc|BC126186:-180
	219	A_17_P00046599	FBXO44	chr1:011631797-011631841	PROMOTER	5	26.5889	ref|NM_183412|ref|FBXO44:-5199|ref|NM_012168:5507|ens|ENST00000251546:-5199
	220	A_17_P09730724	LBXCOR1	chr15:065900304-065900348	PROMOTER	5	26.2645	ref|NM_001031807|ref|LBXCOR1:-4668|ens|ENST00000341418:-4668
	221	A_17_P15747416	PCDHGA4	chr5:140714909-140714953	PROMOTER	4	25.87	ref|NM_018917|ref|PCDHGA4:-20|ref|NM_018918:-9150|ref|NM_018923:-4955|ref|NM_032053:-20|ref|NM_032095:4920|ref|NM_018916:11147|ref|NM_018915:16394|ref|NM_018912:24496
	222	A_17_P17291094	UPK3A	chr22:044059391-044059435	PROMOTER	4	25.5861	ref|NM_006953|ref|UPK3A:-139|mgc|BC108900:-122
	223	A_17_P10888814	LYL1	chr19:013076587-013076631	PROMOTER	5	25.5662	ref|NM_005583|ref|LYL1:-1928|ref|NM_002501:109026|ref|NM_017722:11723|ens|ENST00000360105:79799|mgc|BC002796:-1928
	224	A_17_P07734886	WT1-WIT1	chr11:032415915-032415969	DIVERGENT_PROMOTER	4	24.488	ref|NM_024426|ref|NM_015855|ref|WT1:-2279|ref|WIT1:-308|ref|NM_024425:-2279|mgc|BC002734:-960|mgc|BC032861:-7007
	225	A_17_P00001721	CENTB5-PUSL1	chr1:001232442-001232486	DIVERGENT_PROMOTER	4	24.2297	ref|NM_030649|ref|NM_153339|ref|CENTB5:-3961|ref|PUSL1:-1392|ref|NM_017871:17445|mgc|BC034304:-1392|mgc|BC051194:668|ens|ENST00000379037:-8266|ens|ENST00000354980:-1292
	226	A_17_P08158148	FKBP4	chr12:002773602-002773651	PROMOTER	5	23.9316	ref|NM_002014|ref|FKBP4:-787|mgc|BC007924:-842
	227	A_17_P05551086	MAGI2	chr7:078921596-078921655	PROMOTER	4	23.7252	ref|NM_012301|ref|MAGI2:-799|ens|ENST00000344634:-1053
	228	A_17_P10305398	AATF	chr17:032377352-032377411	PROMOTER	4	23.1369	ref|NM_012138|ref|AATF:-2906|ref|NM_005568:8770|mgc|BC000591:-3026
	229	A_17_P11024582	SLC4A11	chr20:003166524-003166574	PROMOTER	4	22.6993	ref|NM_032034|ref|SLC4A11:-176|mgc|BC110540:-203|ens|ENST00000380049:1287
	230	A_17_P01468882	PROC	chr2:127889926-127889970	PROMOTER	4	22.6671	ref|NM_000312|ref|PROC:-2538|mgc|BC034377:-2556
	231	A_17_P04697406	MAD2L1BP	chr6:043705522-043705581	PROMOTER	4	22.6029	ref|NM_014628|ref|MAD2L1BP:-6003|ref|NM_001003690:295|mgc|BC002904:-6033|ens|ENST00000372173:-3358
	232	A_17_P01917067	PAX3	chr2:222876845-222876895	PROMOTER	4	22.3502	ref|NM_013942|ref|PAX3:-4926|ref|NM_153038:5761|ref|NM_000438:-4926
	233	A_17_P03064774	CCDC4	chr4:041849665-041849720	PROMOTER	4	22.0162	ref|NM_207406|ref|CCDC4:-40|mgc|BC128592:-735
	234	A_17_P01695615	HOXD3	chr2:176736231-176736280	PROMOTER	5	20.8803	ref|NM_006898|ref|HOXD3:-795|mgc|BC008789:-5750|mgc|BC005124:-795
	235	A_17_P04327436	PCDHGB5	chr5:140757751-140757802	PROMOTER	4	20.3349	ref|NM_018925|ref|PCDHGB5:-102|ref|NM_018921:-4927|ref|NM_032099:-102|ref|NM_014004:6110|ref|NM_003736:10141|ref|NM_018920:15126|ref|NM_018919:23942|ref|NM_018924:27631
	236	A_17_P00983386	KLF11	chr2:010100230-010100280	PROMOTER	4	19.8207	ref|NM_003597|ref|KLF11:-877|mgc|BC074922:-1007
	237	A_17_P11056236	SNAP25	chr20:010146077-010146134	PROMOTER	5	19.4858	ref|NM_003081|ref|SNAP25:-1371|ref|NM_130811:-1371
	238	A_17_P06954324	LHX2	chr9:125811708-125811767	PROMOTER	4	19.4383	ref|NM_004789|ref|LHX2:-1972|mgc|BC093662:-2632
	239	A_17_P07848202	SPTBN2	chr11:066253004-066253054	PROMOTER	4	19.3167	ref|NM_006946|ref|SPTBN2:-7583|ens|ENST00000309996:-7583
	240	A_17_P15920158	HOXA6	chr7:027154040-027154084	PROMOTER	4	19.0372	ref|NM_024014|ref|HOXA6:-169|ref|NM_019102:-4250|ref|NM_006896:8759|mgc|BC069497:-169
	241	A_17_P08727341	CENPJ	chr13:024404315-024404359	PROMOTER	5	19.0138	ref|NM_018451|ref|CENPJ:-9252|mgc|BC113662:-9423|ens|ENST00000381871:36074
	242	A_17_P01695130	HOXD12	chr2:176672237-176672281	PROMOTER	4	19.0081	ref|NM_021193|ref|HOXD12:-516|ref|NM_021192:-8070|ref|NM_000523:6482|mgc|BC121103:-516
	243	A_17_P16463749	NPAS4	chr11:065944601-065944647	PROMOTER	4	18.4986	ref|NM_178864|ref|NPAS4:-426|mgc|BC105001:-513
	244	A_17_P11110672	NKX2-2	chr20:021451830-021451882	PROMOTER	4	18.2947	ref|NM_002509|ref|NKX2-2:-9192|mgc|BC075092:-9521
	245	A_17_P03725976	IRX1	chr5:003645038-003645097	PROMOTER	4	18.1932	ref|NM_024337|ref|IRX1:-4100|ens|ENST00000302006:-4100
	246	A_17_P16923019	FOXF1	chr16:085098933-085098977	PROMOTER	4	17.7508	ref|NM_001451|ref|FOXF1:-2678|mgc|BC089442:-2689
	247	A_17_P02198046	KBTBD5	chr3:042701982-042702026	PROMOTER	5	17.4463	ref|NM_152393|ref|KBTBD5:-10|ref|NM_020707:16013|mgc|BC110491:-42|ens|ENST00000346949:-9017|ens|ENST00000310417:17126
	248	A_17_P10024840	IRX3	chr16:052879099-052879158	PROMOTER	4	16.3851	ref|NM_024336|ref|IRX3:-1249|mgc|BC023667:-1282
	249	A_17_P01229759	OTX1	chr2:063129400-063129453	PROMOTER	4	16.2978	ref|NM_014562|ref|OTX1:-2042|ref|NM_015252:342790|mgc|BC007621:-2070
	250	A_17_P00591363	PRRX1	chr1:168897122-168897167	PROMOTER	4	16.0419	ref|NM_006902|ref|PRRX1:-2792|ref|NM_022716:-2792
	251	A_17_P16496209	BIRC2	chr11:101723042-101723086	PROMOTER	4	15.7235	ref|NM_001166|ref|BIRC2:-111|ref|NM_182962:29661|mgc|BC016174:-2703|mgc|BC028578:-255|mgc|BC037420:22739
	252	A_17_P09609364	DLL4	chr15:039006706-039006765	PROMOTER	4	15.6673	ref|NM_019074|ref|DLL4:-2103|mgc|BC106950:-2287
	253	A_17_P17159925	CNOT3	chr19:059333090-059333134	PROMOTER	4	15.2775	ref|NM_014516|ref|CNOT3:-148|ref|NM_015629:22464|ens|ENST00000358389:-6440|mgc|BC016474:-182
	254	A_17_P10088241	RBM35B-LYPLA3	chr16:066829583-066829627	DIVERGENT_PROMOTER	5	15.2592	ref|NM_024939|ref|NM_012320|ref|RBM35B:-1968|ref|LYPLA3:-7142|mgc|BC062605:-7178|mgc|BC030146:-2146
	255	A_17_P10210513	MED31	chr17:006498960-006499004	PROMOTER	4	14.7502	ref|NM_016060|ref|MED31:-3332|mgc|BC012539:-3333
	256	A_17_P15490483	DNAJC13	chr3:133618764-133618808	PROMOTER	4	14.714	ref|NM_015268|ref|DNAJC13:-456
	257	A_17_P01670276	GAD1	chr2:171379884-171379928	PROMOTER	4	14.4293	ref|NM_000817|ref|GAD1:-1539|ref|NM_013445:-1539
	258	A_17_P01724456	NEUROD1	chr2:182256025-182256072	PROMOTER	4	14.388	ref|NM_002500|ref|NEUROD1:-2422|mgc|BC009046:-2590
	259	A_17_P15051593	HPCAL4	chr1:039929862-039929906	PROMOTER	4	14.366	ref|NM_016257|ref|HPCAL4:-208|mgc|BC030827:-213
	260	A_17_P07012104	RNF208-MGC59937	chr9:139236769-139236813	DIVERGENT_PROMOTER	4	14.253	ref|NM_031297|ref|NM_199001|ref|RNF208:-1195|ref|MGC59937:-2673|ref|NM_080877:-8414|ref|NM_014434:16788|mgc|BC052297:-2673|mgc|BC016958:-1533|ens|ENST00000344840:5295
	261	A_17_P17091287	MIER2	chr19:000296298-000296342	PROMOTER	5	14.1291	ref|NM_017550|ref|MIER2:-529|mgc|BC028203:-529
	262	A_17_P02839825	BCL6	chr3:188938175-188938234	PROMOTER	5	13.8644	ref|NM_138931|ref|BCL6:-1262|ref|NM_001706:7965
	263	A_17_P17156191	ZNF528	chr19:057592881-057592925	PROMOTER	4	13.8034	ref|NM_032423|ref|ZNF528:-29|mgc|BC101712:-4133|ens|ENST00000360465:-29
	264	A_17_P10863996	SEMA6B	chr19:004517343-004517402	PROMOTER	5	13.5909	ref|NM_133327|ref|SEMA6B:-7869|ref|NM_032108:-7869|mgc|BC142617:-6658
	265	A_17_P07800659	MYBPC3	chr11:047333481-047333525	PROMOTER	4	13.5624	ref|NM_000256|ref|MYBPC3:-2674|ens|ENST00000366271:-563|mgc|BC142685:-2694
	266	A_17_P05781753	MEST	chr7:129913135-129913194	PROMOTER	4	13.382	ref|NM_177524|ref|MEST:-117|ref|NM_002402:-6009|mgc|BC090049:-266
	267	A_17_P16461458	RASGRP2	chr11:064270043-064270087	PROMOTER	4	12.8493	ref|NM_153819|ref|RASGRP2:-561|ref|NM_001098671:-1859|ref|NM_005609:14698
	268	A_17_P00820354	MOSC1	chr1:219026573-219026632	PROMOTER	4	12.6535	ref|NM_022746|ref|MOSC1:-291|ref|NM_017898:38304|mgc|BC010619:-291
	269	A_17_P09881674	TMEM8-LOC441743	chr16:000372852-000372911	DIVERGENT_PROMOTER	4	12.643	ref|NM_021259|ref|NM_001045548|ref|TMEM8:-973|ref|LOC441743:-3867|ens|ENST00000382941:-6518|ens|ENST00000332361:-3882|mgc|BC021557:-1039
	270	A_17_P10325676	GCN5L2-HSPB9	chr17:037528121-037528165	DIVERGENT_PROMOTER	4	12.5639	ref|NM_021078|ref|NM_033194|ref|GCN5L2:-1271|ref|HSPB9:-251|ref|NM_024119:-9866|ref|NM_004583:32405|mgc|BC093991:-217|mgc|BC032743:-1268|ens|ENST00000355067:1169
	271	A_17_P10846078	NFATC1	chr18:075254420-075254464	PROMOTER	4	12.425	ref|NM_006162|ref|NFATC1:-2317|ref|NM_172387:-6871|ref|NM_172388:-2317
	272	A_17_P06990414	BARHL1	chr9:134445103-134445147	PROMOTER	4	11.9735	ref|NM_020064|ref|BARHL1:-2688|ref|NM_207417:169694|ens|ENST00000263610:-2688
	273	A_17_P01675412	DLX1	chr2:172654359-172654403	PROMOTER	4	11.7399	ref|NM_001038493|ref|DLX1:-4072|ref|NM_178120:-4072|ref|NM_199227:81332
	274	A_17_P16560451	HOXC5	chr12:052711501-052711549	PROMOTER	4	11.2633	ref|NM_018953|ref|HOXC5:-1573|ref|NM_004503:3065|ref|NM_153693:14617|mirna|hsa-mir-615:-2475
	275	A_17_P08362119	HOXC11	chr12:052645983-052646032	PROMOTER	4	10.7102	ref|NM_014212|ref|HOXC11:-7169|ref|NM_173860:11027|mgc|BC001543:-7188
	276	A_17_P10502633	ADCYAP1	chr18:000894464-000894520	PROMOTER	4	10.5288	ref|NM_001117|ref|ADCYAP1:-894|mgc|BC093837:-824
