# Supplementary material for: Identification of 5 novel genes methylated in breast and other epithelial cancers
Source: Mol Cancer. 2010 Mar 5;9:51. doi: 10.1186/1476-4598-9-51 (PMC2841122; doi:10.1186/1476-4598-9-51)
Supplement: Additional file 2 — Functional Annotation using the DAVID Bioinformatics Resource. This file shows the DAVID functional annotation table for the 32 selected candidate genes http://david.abcc.ncifcrf.gov/. [file 1476-4598-9-51-S2.XLS]

## Sheet: DAVID output
	GENE_SYMBOL	Gene Name	Species	KEGG_PATHWAY	SP_PIR_KEYWORDS	INTERPRO	GOTERM_CC_ALL	SMART	GOTERM_BP_ALL	BBID	GOTERM_MF_ALL	BIOCARTA	COG_ONTOLOGY	UP_SEQ_FEATURE	PIR_SUPERFAMILY	OMIM_DISEASE
	ABT1	ACTIVATOR OF BASAL TRANSCRIPTION 1	9606:Homo sapiens		Coiled coil, Transcription, Transcription regulation, dna-binding, nucleus, rna-binding,		GO:0005622~intracellular, GO:0005623~cell, GO:0005634~nucleus, GO:0005654~nucleoplasm, GO:0005667~transcription factor complex, GO:0031974~membrane-enclosed lumen, GO:0031981~nuclear lumen, GO:0032991~macromolecular complex, GO:0043226~organelle, GO:0043227~membrane-bound organelle, GO:0043229~intracellular organelle, GO:0043231~intracellular membrane-bound organelle, GO:0043233~organelle lumen, …		GO:0006139~nucleobase, nucleoside, nucleotide and nucleic acid metabolic process, GO:0006350~transcription, GO:0006351~transcription, DNA-dependent, GO:0006355~regulation of transcription, DNA-dependent, GO:0006366~transcription from RNA polymerase II promoter, GO:0008152~metabolic process, GO:0009987~cellular process, GO:0010467~gene expression, GO:0010468~regulation of gene expression, GO:00160…		GO:0003676~nucleic acid binding, GO:0003677~DNA binding, GO:0003702~RNA polymerase II transcription factor activity, GO:0003712~transcription cofactor activity, GO:0003713~transcription coactivator activity, GO:0003723~RNA binding, GO:0005488~binding, GO:0005515~protein binding, GO:0008134~transcription factor binding, GO:0016251~general RNA polymerase II transcription factor activity, GO:0016563…
	BARHL2	BARH-LIKE 2 (DROSOPHILA)	9606:Homo sapiens		Homeobox, Transcription, Transcription regulation, dna-binding, nucleus,	IPR000047:Helix-turn-helix motif, lambda-like repressor, IPR001356:Homeobox, IPR012287:Homeodomain-related,	GO:0005622~intracellular, GO:0005623~cell, GO:0005634~nucleus, GO:0043226~organelle, GO:0043227~membrane-bound organelle, GO:0043229~intracellular organelle, GO:0043231~intracellular membrane-bound organelle, GO:0044424~intracellular part, GO:0044464~cell part,	SM00389:HOX,	GO:0000902~cell morphogenesis, GO:0000904~cellular morphogenesis during differentiation, GO:0001709~cell fate determination, GO:0001764~neuron migration, GO:0006139~nucleobase, nucleoside, nucleotide and nucleic acid metabolic process, GO:0006350~transcription, GO:0006351~transcription, DNA-dependent, GO:0006355~regulation of transcription, DNA-dependent, GO:0006412~translation, GO:0006417~regula…		GO:0003676~nucleic acid binding, GO:0003677~DNA binding, GO:0003700~transcription factor activity, GO:0005488~binding, GO:0030528~transcription regulator activity, GO:0043565~sequence-specific DNA binding,			DNA-binding region:Homeobox, chain:BarH-like 2 homeobox protein, compositionally biased region:Gln/Pro-rich,
	BUB3	BUB3 BUDDING UNINHIBITED BY BENZIMIDAZOLES 3 HOMOLOG (YEAST)	9606:Homo sapiens	hsa04110:Cell cycle,	nucleus, phosphoprotein, wd repeat,	IPR001680:WD40 repeat,	GO:0000775~chromosome, pericentric region, GO:0000776~kinetochore, GO:0005622~intracellular, GO:0005623~cell, GO:0005634~nucleus, GO:0005694~chromosome, GO:0032991~macromolecular complex, GO:0043226~organelle, GO:0043227~membrane-bound organelle, GO:0043228~non-membrane-bound organelle, GO:0043229~intracellular organelle, GO:0043231~intracellular membrane-bound organelle, GO:0043232~intracellular…	SM00320:WD40,	GO:0000070~mitotic sister chromatid segregation, GO:0000074~regulation of progression through cell cycle, GO:0000075~cell cycle checkpoint, GO:0000087~M phase of mitotic cell cycle, GO:0000278~mitotic cell cycle, GO:0000279~M phase, GO:0000819~sister chromatid segregation, GO:0006996~organelle organization and biogenesis, GO:0007049~cell cycle, GO:0007059~chromosome segregation, GO:0007067~mitosi…		GO:0005488~binding, GO:0005515~protein binding,			chain:Mitotic checkpoint protein BUB3, repeat:WD 1, repeat:WD 2, repeat:WD 3, repeat:WD 4, repeat:WD 5,
	CCNJ	CYCLIN J	9606:Homo sapiens		alternative splicing, cyclin,	IPR004367:Cyclin, C-terminal, IPR006670:Cyclin, IPR006671:Cyclin, N-terminal, IPR013763:Cyclin-related,	GO:0005622~intracellular, GO:0005623~cell, GO:0005634~nucleus, GO:0043226~organelle, GO:0043227~membrane-bound organelle, GO:0043229~intracellular organelle, GO:0043231~intracellular membrane-bound organelle, GO:0044424~intracellular part, GO:0044464~cell part,	SM00385:CYCLIN,	GO:0000074~regulation of progression through cell cycle, GO:0007049~cell cycle, GO:0009987~cellular process, GO:0022402~cell cycle process, GO:0050789~regulation of biological process, GO:0050794~regulation of cellular process, GO:0051726~regulation of cell cycle, GO:0065007~biological regulation,
	CD44	CD44 ANTIGEN (INDIAN BLOOD GROUP)	9606:Homo sapiens	hsa04512:ECM-receptor interaction, hsa04640:Hematopoietic cell lineage,	3d-structure, Direct protein sequencing, Proteoglycan, alternative splicing, blood group antigen, cell adhesion, glycoprotein, membrane, phosphoprotein, pyrrolidone carboxylic acid, receptor, signal, surface antigen, transmembrane, transmembrane protein,	IPR000538:Link, IPR001231:CD44 antigen,	GO:0005623~cell, GO:0005886~plasma membrane, GO:0005887~integral to plasma membrane, GO:0009897~external side of plasma membrane, GO:0009986~cell surface, GO:0016020~membrane, GO:0016021~integral to membrane, GO:0031224~intrinsic to membrane, GO:0031226~intrinsic to plasma membrane, GO:0044425~membrane part, GO:0044459~plasma membrane part, GO:0044464~cell part,	SM00445:LINK,	GO:0001655~urogenital system development, GO:0001656~metanephros development, GO:0001657~ureteric bud development, GO:0001658~ureteric bud branching, GO:0001763~morphogenesis of a branching structure, GO:0001822~kidney development, GO:0007155~cell adhesion, GO:0007160~cell-matrix adhesion, GO:0007275~multicellular organismal development, GO:0009653~anatomical structure morphogenesis, GO:0009987~c…	124.GH-IGF1_thymopoiesis, 160.abT-cell_development,	GO:0001871~pattern binding, GO:0004871~signal transducer activity, GO:0004872~receptor activity, GO:0005488~binding, GO:0005515~protein binding, GO:0005518~collagen binding, GO:0005539~glycosaminoglycan binding, GO:0005540~hyaluronic acid binding, GO:0030246~carbohydrate binding, GO:0030247~polysaccharide binding, GO:0060089~molecular transducer activity,	h_lymphocytePathway:Adhesion Molecules on Lymphocyte, h_monocytePathway:Monocyte and its Surface Molecules, h_neutrophilPathway:Neutrophil and Its Surface Molecules,		chain:CD44 antigen, compositionally biased region:Arg/Lys-rich (basic), disulfide bond, domain:Link, glycosylation site:N-linked (GlcNAc...), region of interest:Stem, sequence variant, signal peptide, splice variant, topological domain:Cytoplasmic, topological domain:Extracellular, transmembrane region,	PIRSF015569:human cell adhesion protein CD44, PIRSF018443:PIRSF018443,	Blood group, Indian system,
	CDH24	CADHERIN-LIKE 24	9606:Homo sapiens		Cleavage on pair of basic residues, alternative splicing, calcium, cell adhesion, glycoprotein, membrane, signal, transmembrane,	IPR000233:Cadherin cytoplasmic region, IPR002126:Cadherin,	GO:0005623~cell, GO:0005886~plasma membrane, GO:0005911~intercellular junction, GO:0016020~membrane, GO:0016021~integral to membrane, GO:0030054~cell junction, GO:0031224~intrinsic to membrane, GO:0044425~membrane part, GO:0044459~plasma membrane part, GO:0044464~cell part,	SM00112:CA,	GO:0007155~cell adhesion, GO:0007156~homophilic cell adhesion, GO:0009987~cellular process, GO:0016337~cell-cell adhesion, GO:0022610~biological adhesion,		GO:0005488~binding, GO:0005509~calcium ion binding, GO:0005515~protein binding, GO:0043167~ion binding, GO:0043169~cation binding, GO:0046872~metal ion binding,			chain:Cadherin-24, domain:Cadherin 1, domain:Cadherin 2, domain:Cadherin 3, domain:Cadherin 4, domain:Cadherin 5, glycosylation site:N-linked (GlcNAc...), signal peptide, splice variant, topological domain:Cytoplasmic, topological domain:Extracellular, transmembrane region,	PIRSF002504:cadherin,
	CENPJ	CENTROMERE PROTEIN J	9606:Homo sapiens		cytoplasm, cytoskeleton, disease mutation, microtubule, phosphoprotein, primary microcephaly,	IPR009852:T-complex 10/CenJ, C-terminal,	GO:0000930~gamma-tubulin complex, GO:0005622~intracellular, GO:0005623~cell, GO:0005737~cytoplasm, GO:0005813~centrosome, GO:0005815~microtubule organizing center, GO:0005856~cytoskeleton, GO:0005874~microtubule, GO:0008275~gamma-tubulin small complex, GO:0015630~microtubule cytoskeleton, GO:0032991~macromolecular complex, GO:0043226~organelle, GO:0043228~non-membrane-bound organelle, GO:0043229~…		GO:0000226~microtubule cytoskeleton organization and biogenesis, GO:0006996~organelle organization and biogenesis, GO:0007010~cytoskeleton organization and biogenesis, GO:0007017~microtubule-based process, GO:0007020~microtubule nucleation, GO:0008152~metabolic process, GO:0009987~cellular process, GO:0016043~cellular component organization and biogenesis, GO:0019538~protein metabolic process, GO…		GO:0005488~binding, GO:0005515~protein binding, GO:0008092~cytoskeletal protein binding, GO:0015631~tubulin binding,			chain:Centromere protein J, sequence variant,		Microcephaly, primary autosomal recessive, 6,
	CIDEA	CELL DEATH-INDUCING DFFA-LIKE EFFECTOR A	9606:Homo sapiens		apoptosis,	IPR003508:Caspase-activated nuclease CIDE-N,	GO:0005622~intracellular, GO:0005623~cell, GO:0044464~cell part,	SM00266:CAD,	GO:0006139~nucleobase, nucleoside, nucleotide and nucleic acid metabolic process, GO:0006259~DNA metabolic process, GO:0006308~DNA catabolic process, GO:0006309~DNA fragmentation during apoptosis, GO:0006915~apoptosis, GO:0006917~induction of apoptosis, GO:0006921~cell structure disassembly during apoptosis, GO:0006950~response to stress, GO:0006974~response to DNA damage stimulus, GO:0006996~org…		GO:0005488~binding, GO:0005515~protein binding,			chain:Cell death activator CIDE-A, domain:CIDE-N,
	COMP	CARTILAGE OLIGOMERIC MATRIX PROTEIN	9606:Homo sapiens	hsa01430:Cell Communication, hsa04350:TGF-beta signaling pathway, hsa04510:Focal adhesion,	Secreted, calcium, cell adhesion, disease mutation, dwarfism, egf-like domain, glycoprotein, signal,	IPR000742:EGF-like, type 3, IPR001881:EGF-like calcium-binding, IPR002048:Calcium-binding EF-hand, IPR003367:Thrombospondin type 3 repeat, IPR006209:EGF-like, IPR006210:EGF, IPR008859:Thrombospondin, C-terminal, IPR013032:EGF-like region, IPR013091:EGF calcium-binding, IPR013320:Concanavalin A-like lectin/glucanase, subgroup,	GO:0005576~extracellular region, GO:0005578~proteinaceous extracellular matrix, GO:0031012~extracellular matrix, GO:0044421~extracellular region part,	SM00054:EFh, SM00179:EGF_CA, SM00181:EGF,	GO:0001501~skeletal development, GO:0007155~cell adhesion, GO:0007275~multicellular organismal development, GO:0009653~anatomical structure morphogenesis, GO:0009887~organ morphogenesis, GO:0009987~cellular process, GO:0022610~biological adhesion, GO:0032501~multicellular organismal process, GO:0032502~developmental process, GO:0048513~organ development, GO:0048731~system development, GO:0048856~…		GO:0005198~structural molecule activity, GO:0005201~extracellular matrix structural constituent, GO:0005488~binding, GO:0005509~calcium ion binding, GO:0005515~protein binding, GO:0043167~ion binding, GO:0043169~cation binding, GO:0046872~metal ion binding,			chain:Cartilage oligomeric matrix protein, disulfide bond, domain:EGF-like 1, domain:EGF-like 2; calcium-binding, domain:EGF-like 3; calcium-binding, domain:EGF-like 4, domain:TSP C-terminal, glycosylation site:N-linked (GlcNAc...), region of interest:COMP N-terminal, repeat:TSP type-3 1, repeat:TSP type-3 2, repeat:TSP type-3 3, repeat:TSP type-3 4, repeat:TSP type-3 5, repeat:TSP type-3 6, repe…	PIRSF002479:thrombospondin 3,	Epiphyseal dysplasia, multiple 1, Pseudoachondroplasia,
	DBC1	DELETED IN BLADDER CANCER 1	9606:Homo sapiens				GO:0005622~intracellular, GO:0005623~cell, GO:0005737~cytoplasm, GO:0044424~intracellular part, GO:0044464~cell part,	SM00457:MACPF,	GO:0000074~regulation of progression through cell cycle, GO:0007049~cell cycle, GO:0007050~cell cycle arrest, GO:0008219~cell death, GO:0009987~cellular process, GO:0016265~death, GO:0022402~cell cycle process, GO:0030154~cell differentiation, GO:0032502~developmental process, GO:0045786~negative regulation of progression through cell cycle, GO:0048468~cell development, GO:0048519~negative regula…		GO:0005488~binding, GO:0005515~protein binding,
	DDEF2	DEVELOPMENT AND DIFFERENTIATION ENHANCING FACTOR 2	9606:Homo sapiens		Coiled coil, SH3 domain, alternative splicing, ank repeat, cytoplasm, golgi apparatus, gtpase activation, membrane, metal-binding, phosphoprotein, zinc,	IPR000108:Neutrophil cytosol factor 2, IPR001164:Arf GTPase activating protein, IPR001452:Src homology-3, IPR001849:Pleckstrin-like, IPR002110:Ankyrin, IPR011993:Pleckstrin homology-type,	GO:0005622~intracellular, GO:0005623~cell, GO:0005737~cytoplasm, GO:0005794~Golgi apparatus, GO:0005886~plasma membrane, GO:0016020~membrane, GO:0043226~organelle, GO:0043227~membrane-bound organelle, GO:0043229~intracellular organelle, GO:0043231~intracellular membrane-bound organelle, GO:0044424~intracellular part, GO:0044444~cytoplasmic part, GO:0044464~cell part,	SM00105:ArfGap, SM00233:PH, SM00248:ANK, SM00326:SH3,	GO:0007154~cell communication, GO:0007165~signal transduction, GO:0007242~intracellular signaling cascade, GO:0007264~small GTPase mediated signal transduction, GO:0007265~Ras protein signal transduction, GO:0009966~regulation of signal transduction, GO:0009987~cellular process, GO:0032011~ARF protein signal transduction, GO:0032012~regulation of ARF protein signal transduction, GO:0032312~regula…		GO:0005083~small GTPase regulator activity, GO:0005096~GTPase activator activity, GO:0005488~binding, GO:0005515~protein binding, GO:0008047~enzyme activator activity, GO:0008060~ARF GTPase activator activity, GO:0008270~zinc ion binding, GO:0030234~enzyme regulator activity, GO:0030695~GTPase regulator activity, GO:0043167~ion binding, GO:0043169~cation binding, GO:0046872~metal ion binding, GO:…	h_arapPathway:ADP-Ribosylation Factor,		chain:Development and differentiation-enhancing factor 2, compositionally biased region:Pro-rich, domain:Arf-GAP, domain:PH, domain:SH3, mutagenesis site, repeat:ANK 1, repeat:ANK 2, sequence variant, splice variant,
	DLGAP1	DISCS, LARGE (DROSOPHILA) HOMOLOG-ASSOCIATED PROTEIN 1	9606:Homo sapiens		Postsynaptic cell membrane, alternative splicing, cell junction, membrane, phosphoprotein, synapse,	IPR005026:Guanylate-kinase-associated protein,	GO:0005623~cell, GO:0005886~plasma membrane, GO:0016020~membrane, GO:0030054~cell junction, GO:0044425~membrane part, GO:0044456~synapse part, GO:0044459~plasma membrane part, GO:0044464~cell part, GO:0045202~synapse, GO:0045211~postsynaptic membrane,		GO:0003008~system process, GO:0007154~cell communication, GO:0007267~cell-cell signaling, GO:0007268~synaptic transmission, GO:0009987~cellular process, GO:0019226~transmission of nerve impulse, GO:0032501~multicellular organismal process, GO:0050877~neurological system process,		GO:0005488~binding, GO:0005515~protein binding,			chain:Disks large-associated protein 1, compositionally biased region:Poly-Thr, region of interest:Interaction with DYL2, short sequence motif:PDZ-binding, splice variant,	PIRSF017965:disks large-associated protein 1,
	EMILIN2	ELASTIN MICROFIBRIL INTERFACER 2	9606:Homo sapiens		Coiled coil, Secreted, cell adhesion, collagen, extracellular matrix, glycoprotein, signal,	IPR001073:Complement C1q protein, IPR008983:Tumour necrosis factor-like, IPR011489:EMI,	GO:0005576~extracellular region, GO:0005578~proteinaceous extracellular matrix, GO:0031012~extracellular matrix, GO:0044421~extracellular region part,	SM00110:C1Q,	GO:0007155~cell adhesion, GO:0009987~cellular process, GO:0022610~biological adhesion,		GO:0005198~structural molecule activity, GO:0005201~extracellular matrix structural constituent, GO:0005488~binding, GO:0005515~protein binding, GO:0030023~extracellular matrix constituent conferring elasticity,		Cell division and chromosome partitioning,	chain:EMILIN-2, compositionally biased region:Pro-rich, disulfide bond, domain:C1q, domain:Collagen-like, domain:EMI, glycosylation site:N-linked (GlcNAc...), signal peptide,
	EPSTI1	EPITHELIAL STROMAL INTERACTION 1 (BREAST)	9606:Homo sapiens
	FBLN2	FIBULIN 2	9606:Homo sapiens		Secreted, alternative splicing, calcium, egf-like domain, extracellular matrix, glycoprotein, signal,	IPR000020:Anaphylatoxin/fibulin, IPR000152:Aspartic acid and asparagine hydroxylation site, IPR000742:EGF-like, type 3, IPR001881:EGF-like calcium-binding, IPR006210:EGF, IPR013032:EGF-like region, IPR013091:EGF calcium-binding,	GO:0005576~extracellular region, GO:0005578~proteinaceous extracellular matrix, GO:0031012~extracellular matrix, GO:0044421~extracellular region part,	SM00104:ANATO, SM00179:EGF_CA, SM00181:EGF,			GO:0005198~structural molecule activity, GO:0005201~extracellular matrix structural constituent, GO:0005488~binding, GO:0005509~calcium ion binding, GO:0043167~ion binding, GO:0043169~cation binding, GO:0046872~metal ion binding,			chain:Fibulin-2, disulfide bond, domain:Anaphylatoxin-like 1, domain:Anaphylatoxin-like 2, domain:Anaphylatoxin-like 3, domain:EGF-like 10; calcium-binding, domain:EGF-like 1; calcium-binding, domain:EGF-like 2, domain:EGF-like 3; calcium-binding, domain:EGF-like 4; calcium-binding, domain:EGF-like 5; calcium-binding, domain:EGF-like 6; calcium-binding, domain:EGF-like 7; calcium-binding, domain:…	PIRSF036311:fibulin-2,
	FOXF2	FORKHEAD BOX F2	9606:Homo sapiens		Transcription, Transcription regulation, activator, dna-binding, nucleus,	IPR001766:Fork head transcription factor, IPR011991:Winged helix repressor DNA-binding,	GO:0005622~intracellular, GO:0005623~cell, GO:0005634~nucleus, GO:0005654~nucleoplasm, GO:0005667~transcription factor complex, GO:0031974~membrane-enclosed lumen, GO:0031981~nuclear lumen, GO:0032991~macromolecular complex, GO:0043226~organelle, GO:0043227~membrane-bound organelle, GO:0043229~intracellular organelle, GO:0043231~intracellular membrane-bound organelle, GO:0043233~organelle lumen, …	SM00339:FH,	GO:0000902~cell morphogenesis, GO:0001568~blood vessel development, GO:0001570~vasculogenesis, GO:0001736~establishment of planar polarity, GO:0001738~morphogenesis of a polarized epithelium, GO:0001944~vasculature development, GO:0002009~morphogenesis of an epithelium, GO:0006139~nucleobase, nucleoside, nucleotide and nucleic acid metabolic process, GO:0006350~transcription, GO:0006351~transcrip…		GO:0003676~nucleic acid binding, GO:0003677~DNA binding, GO:0003700~transcription factor activity, GO:0003702~RNA polymerase II transcription factor activity, GO:0003712~transcription cofactor activity, GO:0003713~transcription coactivator activity, GO:0005488~binding, GO:0005515~protein binding, GO:0008134~transcription factor binding, GO:0016563~transcription activator activity, GO:0030528~tran…			DNA-binding region:Fork-head, chain:Forkhead box protein F2, compositionally biased region:Poly-Ala, compositionally biased region:Poly-Gly, compositionally biased region:Poly-His, compositionally biased region:Poly-Ser,	PIRSF001732:transcription factor HNF-3,
	FOXQ1	FORKHEAD BOX Q1	9606:Homo sapiens		Transcription, Transcription regulation, dna-binding, nucleus,	IPR001766:Fork head transcription factor, IPR011991:Winged helix repressor DNA-binding,	GO:0005622~intracellular, GO:0005623~cell, GO:0005634~nucleus, GO:0043226~organelle, GO:0043227~membrane-bound organelle, GO:0043229~intracellular organelle, GO:0043231~intracellular membrane-bound organelle, GO:0044424~intracellular part, GO:0044464~cell part,	SM00339:FH,	GO:0001942~hair follicle development, GO:0006139~nucleobase, nucleoside, nucleotide and nucleic acid metabolic process, GO:0006350~transcription, GO:0006351~transcription, DNA-dependent, GO:0006355~regulation of transcription, DNA-dependent, GO:0007275~multicellular organismal development, GO:0007398~ectoderm development, GO:0008152~metabolic process, GO:0008544~epidermis development, GO:0009653~…		GO:0003676~nucleic acid binding, GO:0003677~DNA binding, GO:0003700~transcription factor activity, GO:0005488~binding, GO:0030528~transcription regulator activity, GO:0043565~sequence-specific DNA binding,			DNA-binding region:Fork-head, chain:Forkhead box protein Q1, compositionally biased region:Ala/Gly-rich, compositionally biased region:Pro-rich, sequence variant,
	GSC	GOOSECOID	9606:Homo sapiens		3d-structure, DNA binding, Developmental protein, Homeobox, Transcription regulation, dna-binding, nucleus,	IPR001356:Homeobox, IPR012287:Homeodomain-related,	GO:0005622~intracellular, GO:0005623~cell, GO:0005634~nucleus, GO:0043226~organelle, GO:0043227~membrane-bound organelle, GO:0043229~intracellular organelle, GO:0043231~intracellular membrane-bound organelle, GO:0044424~intracellular part, GO:0044464~cell part,	SM00389:HOX,	GO:0006139~nucleobase, nucleoside, nucleotide and nucleic acid metabolic process, GO:0006350~transcription, GO:0006351~transcription, DNA-dependent, GO:0006355~regulation of transcription, DNA-dependent, GO:0007275~multicellular organismal development, GO:0007369~gastrulation, GO:0008152~metabolic process, GO:0009653~anatomical structure morphogenesis, GO:0009790~embryonic development, GO:0009987…		GO:0003676~nucleic acid binding, GO:0003677~DNA binding, GO:0003700~transcription factor activity, GO:0005488~binding, GO:0030528~transcription regulator activity, GO:0043565~sequence-specific DNA binding,			DNA-binding region:Homeobox, chain:Homeobox protein goosecoid,	PIRSF002619:homeotic protein goosecoid,
	KLF11	KRUPPEL-LIKE FACTOR 11	9606:Homo sapiens		3d-structure, Transcription, Transcription regulation, activator, diabetes mellitus, disease mutation, dna-binding, metal-binding, nucleus, repressor, zinc, zinc-finger,	IPR007087:Zinc finger, C2H2-type, IPR013087:Zinc finger, C2H2-type/integrase, DNA-binding, IPR015880:Zinc finger, C2H2-like,	GO:0005622~intracellular, GO:0005623~cell, GO:0005634~nucleus, GO:0043226~organelle, GO:0043227~membrane-bound organelle, GO:0043229~intracellular organelle, GO:0043231~intracellular membrane-bound organelle, GO:0044424~intracellular part, GO:0044464~cell part,	SM00355:ZnF_C2H2,	GO:0000122~negative regulation of transcription from RNA polymerase II promoter, GO:0006139~nucleobase, nucleoside, nucleotide and nucleic acid metabolic process, GO:0006350~transcription, GO:0006351~transcription, DNA-dependent, GO:0006355~regulation of transcription, DNA-dependent, GO:0006357~regulation of transcription from RNA polymerase II promoter, GO:0006366~transcription from RNA polymera…		GO:0003676~nucleic acid binding, GO:0003677~DNA binding, GO:0003700~transcription factor activity, GO:0005488~binding, GO:0008270~zinc ion binding, GO:0030528~transcription regulator activity, GO:0043167~ion binding, GO:0043169~cation binding, GO:0046872~metal ion binding, GO:0046914~transition metal ion binding,		General function prediction only,	chain:Krueppel-like factor 11, sequence variant, zinc finger region:C2H2-type 1, zinc finger region:C2H2-type 2, zinc finger region:C2H2-type 3,		Maturity-onset diabetes of the young, type VII,
	KLF13	KRUPPEL-LIKE FACTOR 13	9606:Homo sapiens		Transcription, Transcription regulation, activator, dna-binding, metal-binding, nucleus, phosphoprotein, repressor, zinc, zinc-finger,	IPR007087:Zinc finger, C2H2-type,	GO:0005622~intracellular, GO:0005623~cell, GO:0005634~nucleus, GO:0043226~organelle, GO:0043227~membrane-bound organelle, GO:0043229~intracellular organelle, GO:0043231~intracellular membrane-bound organelle, GO:0044424~intracellular part, GO:0044464~cell part,		GO:0006139~nucleobase, nucleoside, nucleotide and nucleic acid metabolic process, GO:0006350~transcription, GO:0006351~transcription, DNA-dependent, GO:0006355~regulation of transcription, DNA-dependent, GO:0006357~regulation of transcription from RNA polymerase II promoter, GO:0006366~transcription from RNA polymerase II promoter, GO:0008152~metabolic process, GO:0009893~positive regulation of m…		GO:0003676~nucleic acid binding, GO:0003677~DNA binding, GO:0003702~RNA polymerase II transcription factor activity, GO:0005488~binding, GO:0005515~protein binding, GO:0008270~zinc ion binding, GO:0030528~transcription regulator activity, GO:0043167~ion binding, GO:0043169~cation binding, GO:0046872~metal ion binding, GO:0046914~transition metal ion binding,		General function prediction only,	chain:Krueppel-like factor 13, compositionally biased region:Ala/Pro-rich, compositionally biased region:Arg/Lys-rich (basic), compositionally biased region:Poly-Ala, compositionally biased region:Ser-rich, zinc finger region:C2H2-type 1, zinc finger region:C2H2-type 2, zinc finger region:C2H2-type 3,
	LYPD5	LY6/PLAUR DOMAIN CONTAINING 5	9606:Homo sapiens		Direct protein sequencing, alternative splicing, glycoprotein, gpi-anchor, lipoprotein, membrane, signal,	IPR001526:CD59 antigen,	GO:0005623~cell, GO:0005886~plasma membrane, GO:0016020~membrane, GO:0044464~cell part,	SM00134:LU,			GO:0005488~binding, GO:0005543~phospholipid binding, GO:0008289~lipid binding, GO:0035091~phosphoinositide binding, GO:0048503~GPI anchor binding,
	MAD1L1	MAD1 MITOTIC ARREST DEFICIENT-LIKE 1 (YEAST)	9606:Homo sapiens	hsa04110:Cell cycle,	3d-structure, Coiled coil, cell cycle, cell division, disease mutation, mitosis, nucleus, phosphoprotein,	IPR008672:Mitotic checkpoint,	GO:0005622~intracellular, GO:0005623~cell, GO:0005634~nucleus, GO:0005737~cytoplasm, GO:0005813~centrosome, GO:0005815~microtubule organizing center, GO:0005819~spindle, GO:0005856~cytoskeleton, GO:0015630~microtubule cytoskeleton, GO:0043226~organelle, GO:0043227~membrane-bound organelle, GO:0043228~non-membrane-bound organelle, GO:0043229~intracellular organelle, GO:0043231~intracellular membra…		GO:0000074~regulation of progression through cell cycle, GO:0000075~cell cycle checkpoint, GO:0000087~M phase of mitotic cell cycle, GO:0000089~mitotic metaphase, GO:0000090~mitotic anaphase, GO:0000093~mitotic telophase, GO:0000278~mitotic cell cycle, GO:0000279~M phase, GO:0007049~cell cycle, GO:0007067~mitosis, GO:0007088~regulation of mitosis, GO:0007093~mitotic cell cycle checkpoint, GO:0009…		GO:0005488~binding, GO:0005515~protein binding,			chain:Mitotic spindle assembly checkpoint protein MAD1, sequence variant,		Lymphoma, somatic, Prostate cancer, somatic,
	NRXN2	NEUREXIN 2	9606:Homo sapiens	hsa04514:Cell adhesion molecules (CAMs),	alternative promoter usage, alternative splicing, calcium, cell adhesion, egf-like domain, glycoprotein, membrane, metal-binding, signal, transmembrane,	IPR000742:EGF-like, type 3, IPR001791:Laminin G, IPR003585:Neurexin/syndecan/glycophorin C, IPR006209:EGF-like, IPR006210:EGF, IPR012680:Laminin G, subdomain 2, IPR013032:EGF-like region, IPR013320:Concanavalin A-like lectin/glucanase, subgroup, IPR015447:Neurexin,	GO:0005623~cell, GO:0016020~membrane, GO:0016021~integral to membrane, GO:0031224~intrinsic to membrane, GO:0044425~membrane part, GO:0044464~cell part,	SM00181:EGF, SM00282:LamG, SM00294:4.1m,	GO:0001505~regulation of neurotransmitter levels, GO:0003001~generation of a signal involved in cell-cell signaling, GO:0003008~system process, GO:0006810~transport, GO:0007154~cell communication, GO:0007155~cell adhesion, GO:0007267~cell-cell signaling, GO:0007268~synaptic transmission, GO:0007269~neurotransmitter secretion, GO:0007275~multicellular organismal development, GO:0007399~nervous sys…		GO:0005488~binding, GO:0005509~calcium ion binding, GO:0005515~protein binding, GO:0015457~auxiliary transport protein activity, GO:0043167~ion binding, GO:0043169~cation binding, GO:0046872~metal ion binding,			chain:Neurexin-2-alpha, chain:Neurexin-2-beta, compositionally biased region:Poly-Ala, compositionally biased region:Poly-Pro, compositionally biased region:Poly-Thr, disulfide bond, domain:EGF-like 1, domain:EGF-like 2, domain:EGF-like 3, domain:Laminin G-like, domain:Laminin G-like 1, domain:Laminin G-like 2, domain:Laminin G-like 3, domain:Laminin G-like 4, domain:Laminin G-like 5, domain:Lami…	PIRSF036344:neurexin,
	ONECUT1	ONE CUT DOMAIN, FAMILY MEMBER 1	9606:Homo sapiens	hsa04950:Maturity onset diabetes of the young,	Homeobox, Transcription, Transcription regulation, activator, dna-binding, nucleus,	IPR001356:Homeobox, IPR003350:Homeodomain protein CUT, IPR012287:Homeodomain-related,	GO:0005622~intracellular, GO:0005623~cell, GO:0005634~nucleus, GO:0043226~organelle, GO:0043227~membrane-bound organelle, GO:0043229~intracellular organelle, GO:0043231~intracellular membrane-bound organelle, GO:0044424~intracellular part, GO:0044464~cell part,	SM00389:HOX,	GO:0005975~carbohydrate metabolic process, GO:0005996~monosaccharide metabolic process, GO:0006006~glucose metabolic process, GO:0006066~alcohol metabolic process, GO:0006139~nucleobase, nucleoside, nucleotide and nucleic acid metabolic process, GO:0006350~transcription, GO:0006351~transcription, DNA-dependent, GO:0006355~regulation of transcription, DNA-dependent, GO:0007275~multicellular organi…		GO:0003676~nucleic acid binding, GO:0003677~DNA binding, GO:0003700~transcription factor activity, GO:0005488~binding, GO:0016563~transcription activator activity, GO:0030528~transcription regulator activity, GO:0043565~sequence-specific DNA binding,			DNA-binding region:CUT, DNA-binding region:Homeobox, chain:Hepatocyte nuclear factor 6, compositionally biased region:Poly-His, compositionally biased region:Poly-Ser, sequence variant,
	PAX9	PAIRED BOX GENE 9	9606:Homo sapiens		Developmental protein, Transcription, Transcription regulation, disease mutation, dna-binding, nucleus, paired box,	IPR001523:Paired box protein, N-terminal, IPR011991:Winged helix repressor DNA-binding,	GO:0005622~intracellular, GO:0005623~cell, GO:0005634~nucleus, GO:0043226~organelle, GO:0043227~membrane-bound organelle, GO:0043229~intracellular organelle, GO:0043231~intracellular membrane-bound organelle, GO:0044424~intracellular part, GO:0044464~cell part,	SM00351:PAX,	GO:0006139~nucleobase, nucleoside, nucleotide and nucleic acid metabolic process, GO:0006350~transcription, GO:0006351~transcription, DNA-dependent, GO:0006355~regulation of transcription, DNA-dependent, GO:0007275~multicellular organismal development, GO:0007492~endoderm development, GO:0008152~metabolic process, GO:0009888~tissue development, GO:0009987~cellular process, GO:0010467~gene express…		GO:0003676~nucleic acid binding, GO:0003677~DNA binding, GO:0005488~binding,		DNA replication, recombination, and repair,	chain:Paired box protein Pax-9, domain:Paired, mutagenesis site, region of interest:Interaction with JARID1B, sequence variant,		Hypodontia, Oligodontia,
	PHF2	PHD FINGER PROTEIN 2	9606:Homo sapiens		metal-binding, nucleus, phosphoprotein, zinc, zinc-finger,	IPR001965:Zinc finger, PHD-type, IPR003347:Transcription factor jumonji/aspartyl beta-hydroxylase, IPR013032:EGF-like region, IPR013083:Zinc finger, RING/FYVE/PHD-type, IPR013129:Transcription factor jumonji,	GO:0005622~intracellular, GO:0005623~cell, GO:0005634~nucleus, GO:0043226~organelle, GO:0043227~membrane-bound organelle, GO:0043229~intracellular organelle, GO:0043231~intracellular membrane-bound organelle, GO:0044424~intracellular part, GO:0044464~cell part,	SM00249:PHD, SM00558:JmjC,	GO:0006139~nucleobase, nucleoside, nucleotide and nucleic acid metabolic process, GO:0006350~transcription, GO:0006351~transcription, DNA-dependent, GO:0006355~regulation of transcription, DNA-dependent, GO:0008152~metabolic process, GO:0009987~cellular process, GO:0010467~gene expression, GO:0010468~regulation of gene expression, GO:0016070~RNA metabolic process, GO:0019219~regulation of nucleob…		GO:0003676~nucleic acid binding, GO:0003677~DNA binding, GO:0003700~transcription factor activity, GO:0005488~binding, GO:0005515~protein binding, GO:0008270~zinc ion binding, GO:0030528~transcription regulator activity, GO:0043167~ion binding, GO:0043169~cation binding, GO:0046872~metal ion binding, GO:0046914~transition metal ion binding,			chain:PHD finger protein 2, compositionally biased region:Lys-rich, compositionally biased region:Pro-rich, compositionally biased region:Ser/Thr-rich, domain:JmjC, zinc finger region:PHD-type,
	POU4F1	POU DOMAIN, CLASS 4, TRANSCRIPTION FACTOR 1	9606:Homo sapiens		DNA binding, Developmental protein, Homeobox, Transcription, Transcription regulation, dna-binding, nucleus,	IPR000327:POU-specific, IPR001356:Homeobox, IPR012287:Homeodomain-related, IPR013847:POU, IPR015584:POU domain class 4 related,	GO:0005622~intracellular, GO:0005623~cell, GO:0005634~nucleus, GO:0043226~organelle, GO:0043227~membrane-bound organelle, GO:0043229~intracellular organelle, GO:0043231~intracellular membrane-bound organelle, GO:0044424~intracellular part, GO:0044464~cell part,	SM00352:POU, SM00389:HOX,	GO:0000902~cell morphogenesis, GO:0000904~cellular morphogenesis during differentiation, GO:0001967~suckling behavior, GO:0003008~system process, GO:0006139~nucleobase, nucleoside, nucleotide and nucleic acid metabolic process, GO:0006350~transcription, GO:0006351~transcription, DNA-dependent, GO:0006355~regulation of transcription, DNA-dependent, GO:0006357~regulation of transcription from RNA p…		GO:0003676~nucleic acid binding, GO:0003677~DNA binding, GO:0003700~transcription factor activity, GO:0005488~binding, GO:0005515~protein binding, GO:0030528~transcription regulator activity, GO:0043565~sequence-specific DNA binding,			DNA-binding region:Homeobox, chain:POU domain, class 4, transcription factor 1, compositionally biased region:Ala-rich, compositionally biased region:Gly-rich, compositionally biased region:Poly-His, domain:POU-specific, short sequence motif:POU-IV box,	PIRSF038284:POU domain class 4 transcription factor, Brn3 type,
	SALL1	SAL-LIKE 1 (DROSOPHILA)	9606:Homo sapiens		Transcription, Transcription regulation, dna-binding, metal-binding, nucleus, phosphoprotein, repressor, zinc, zinc-finger,	IPR007087:Zinc finger, C2H2-type,	GO:0005622~intracellular, GO:0005623~cell, GO:0005634~nucleus, GO:0043226~organelle, GO:0043227~membrane-bound organelle, GO:0043229~intracellular organelle, GO:0043231~intracellular membrane-bound organelle, GO:0044424~intracellular part, GO:0044464~cell part,		GO:0001655~urogenital system development, GO:0001656~metanephros development, GO:0001657~ureteric bud development, GO:0001822~kidney development, GO:0006139~nucleobase, nucleoside, nucleotide and nucleic acid metabolic process, GO:0006350~transcription, GO:0006351~transcription, DNA-dependent, GO:0006355~regulation of transcription, DNA-dependent, GO:0007154~cell communication, GO:0007267~cell-ce…		GO:0003676~nucleic acid binding, GO:0003677~DNA binding, GO:0003700~transcription factor activity, GO:0005488~binding, GO:0008270~zinc ion binding, GO:0030528~transcription regulator activity, GO:0043167~ion binding, GO:0043169~cation binding, GO:0046872~metal ion binding, GO:0046914~transition metal ion binding,		RNA processing and modification,	chain:Sal-like protein 1, compositionally biased region:Poly-Ala, compositionally biased region:Poly-Gln, compositionally biased region:Poly-Gly, compositionally biased region:Poly-Ser, sequence variant, zinc finger region:C2H2-type 1, zinc finger region:C2H2-type 2, zinc finger region:C2H2-type 3, zinc finger region:C2H2-type 4, zinc finger region:C2H2-type 5, zinc finger region:C2H2-type 6, zin…		Townes-Brocks branchiootorenal-like syndrome, Townes-Brocks syndrome,
	SALL3	SAL-LIKE 3 (DROSOPHILA)	9606:Homo sapiens		Transcription, Transcription regulation, alternative splicing, dna-binding, metal-binding, nucleus, zinc, zinc-finger,	IPR007087:Zinc finger, C2H2-type,	GO:0005622~intracellular, GO:0005623~cell, GO:0005634~nucleus, GO:0043226~organelle, GO:0043227~membrane-bound organelle, GO:0043229~intracellular organelle, GO:0043231~intracellular membrane-bound organelle, GO:0044424~intracellular part, GO:0044464~cell part,		GO:0006139~nucleobase, nucleoside, nucleotide and nucleic acid metabolic process, GO:0006350~transcription, GO:0006351~transcription, DNA-dependent, GO:0006355~regulation of transcription, DNA-dependent, GO:0008152~metabolic process, GO:0009987~cellular process, GO:0010467~gene expression, GO:0010468~regulation of gene expression, GO:0016070~RNA metabolic process, GO:0019219~regulation of nucleob…		GO:0003676~nucleic acid binding, GO:0003677~DNA binding, GO:0005488~binding, GO:0008270~zinc ion binding, GO:0043167~ion binding, GO:0043169~cation binding, GO:0046872~metal ion binding, GO:0046914~transition metal ion binding,			chain:Sal-like protein 3, compositionally biased region:Poly-Ala, compositionally biased region:Poly-Gln, compositionally biased region:Poly-Ser, sequence variant, splice variant, zinc finger region:C2H2-type 1, zinc finger region:C2H2-type 2, zinc finger region:C2H2-type 3, zinc finger region:C2H2-type 4, zinc finger region:C2H2-type 5, zinc finger region:C2H2-type 6, zinc finger region:C2H2-typ…
	SESN3	SESTRIN 3	9606:Homo sapiens	hsa04115:p53 signaling pathway,	alternative splicing,	IPR006730:PA26 p53-induced protein (sestrin),	GO:0005622~intracellular, GO:0005623~cell, GO:0005634~nucleus, GO:0043226~organelle, GO:0043227~membrane-bound organelle, GO:0043229~intracellular organelle, GO:0043231~intracellular membrane-bound organelle, GO:0044424~intracellular part, GO:0044464~cell part,		GO:0000074~regulation of progression through cell cycle, GO:0007049~cell cycle, GO:0007050~cell cycle arrest, GO:0009987~cellular process, GO:0022402~cell cycle process, GO:0045786~negative regulation of progression through cell cycle, GO:0048519~negative regulation of biological process, GO:0048523~negative regulation of cellular process, GO:0050789~regulation of biological process, GO:0050794~r…					chain:Sestrin-3, splice variant,
	SIM2	SINGLE-MINDED HOMOLOG 2 (DROSOPHILA)	9606:Homo sapiens		Developmental protein, Transcription, Transcription regulation, alternative splicing, differentiation, dna-binding, neurogenesis, nucleus,	IPR000014:PAS, IPR001067:Nuclear translocator, IPR001092:Basic helix-loop-helix dimerisation region bHLH, IPR001610:PAC motif, IPR010578:Single-minded, C-terminal, IPR013655:PAS fold-3, IPR013767:PAS fold,	GO:0005622~intracellular, GO:0005623~cell, GO:0005634~nucleus, GO:0043226~organelle, GO:0043227~membrane-bound organelle, GO:0043229~intracellular organelle, GO:0043231~intracellular membrane-bound organelle, GO:0044424~intracellular part, GO:0044464~cell part,	SM00086:PAC, SM00091:PAS, SM00353:HLH,	GO:0000122~negative regulation of transcription from RNA polymerase II promoter, GO:0006139~nucleobase, nucleoside, nucleotide and nucleic acid metabolic process, GO:0006350~transcription, GO:0006351~transcription, DNA-dependent, GO:0006355~regulation of transcription, DNA-dependent, GO:0006357~regulation of transcription from RNA polymerase II promoter, GO:0006366~transcription from RNA polymera…		GO:0003676~nucleic acid binding, GO:0003677~DNA binding, GO:0003700~transcription factor activity, GO:0004871~signal transducer activity, GO:0005488~binding, GO:0005515~protein binding, GO:0016564~transcription repressor activity, GO:0030528~transcription regulator activity, GO:0046982~protein heterodimerization activity, GO:0046983~protein dimerization activity, GO:0060089~molecular transducer a…			DNA-binding region:Basic motif, chain:Single-minded homolog 2, domain:Helix-loop-helix motif, domain:PAC, domain:PAS 1, domain:PAS 2, domain:Single-minded C-terminal, mutagenesis site, sequence variant, short sequence motif:Nuclear localization signal, splice variant,
	TP53INP1	TUMOR PROTEIN P53 INDUCIBLE NUCLEAR PROTEIN 1	9606:Homo sapiens		alternative splicing, apoptosis, nucleus,		GO:0005622~intracellular, GO:0005623~cell, GO:0005634~nucleus, GO:0043226~organelle, GO:0043227~membrane-bound organelle, GO:0043229~intracellular organelle, GO:0043231~intracellular membrane-bound organelle, GO:0044424~intracellular part, GO:0044464~cell part,		GO:0006915~apoptosis, GO:0006917~induction of apoptosis, GO:0006950~response to stress, GO:0008219~cell death, GO:0009987~cellular process, GO:0012501~programmed cell death, GO:0012502~induction of programmed cell death, GO:0016265~death, GO:0030154~cell differentiation, GO:0032502~developmental process, GO:0042981~regulation of apoptosis, GO:0043065~positive regulation of apoptosis, GO:0043067~r…					chain:Tumor protein p53-inducible nuclear protein 1, compositionally biased region:Glu-rich, compositionally biased region:Poly-Ser, splice variant,
